# Supplementary material for: 2-Carbamylpyridinium tetra­chlorido­ferrate(III)
Source: Acta Crystallogr Sect E Struct Rep Online. 2009 Oct 17;65(Pt 11):m1359. doi: 10.1107/S1600536809040148 (PMC2970958; doi:10.1107/S1600536809040148)
Supplement: Supplementary file 1 [file e-65-m1359-sup1.cif]

##############################################################################
###                                                                        ###
###        Electronic paper (Acta Crystallographica Section E)             ###
###                                                                        ###
##############################################################################
#                                                                            #
# This CIF contains the data in a paper accepted for publication in Acta     #
# Crystallographica Section E. It conforms to the requirements of Notes      #
# for Authors for Section E, and has been peer reviewed under the auspices   #
# of the IUCr Commission on Journals.                                        #
#                                                                            #
# Full details of the Crystallographic Information File format               #
# are given in the paper "The Crystallographic Information File (CIF):       #
# a New Standard Archive File for Crystallography" by S. R. Hall, F. H.      #
# Allen and I. D. Brown [Acta Cryst. (1991), A47, 655-685].                  #
#                                                                            #
# The current version of the core CIF dictionary is obtainable from          #
# ftp://ftp.iucr.org/pub/cif_core.dic. The current version number is 2.4.    #
#                                                                            #
# Software is freely available for graphical display of the structure(s) in  #
# this CIF.  For information consult the CIF home page http://www.iucr.org/  #
# cif/home.html                                                              #
#                                                                            #
# This file may be used for bona fide research purposes within the           #
# scientific community so long as proper attribution is given to the journal # 
# article from which it was obtained.                                        #
#                                                                            #
##############################################################################
                                             
data_global
_audit_creation_method     'form.cif (version 2.0)'
_journal_data_validation_number     ?
_journal_date_recd_electronic     2009-09-29
_journal_date_accepted     2009-10-01
_journal_name_full     'Acta Crystallographica, Section E'
_journal_year     2009
_journal_volume     65
_journal_issue     11
_journal_page_first     m1359
_journal_page_last     m1359
_journal_paper_category     QM
_journal_coeditor_code     ZQ2012
_publ_contact_author_name     'Andrew D. Bond'
_publ_contact_author_address
;
 University of Southern Denmark
 Department of Physics and Chemistry
 Campusvej 55
 5230 Odense
 Denmark
;
_publ_contact_author_email     adb@chem.sdu.dk
_publ_contact_author_fax     '+45 6615 8780'
_publ_contact_author_phone     '+45 6650 2545'
_publ_section_title
;
2-Carbamylpyridinium tetrachloridoferrate(III)
;
loop_
    _publ_author_name
    _publ_author_footnote
    _publ_author_address
    'Nielsen, Anne' .
;
 University of Southern Denmark
 Department of Physics and Chemistry
 Campusvej 55
 5230 Odense M
 Denmark
;
    'McKenzie, Christine J.' .
;
 University of Southern Denmark
 Department of Physics and Chemistry
 Campusvej 55
 5230 Odense M
 Denmark
;
    'Bond, Andrew D.' .
;
 University of Southern Denmark
 Department of Physics and Chemistry
 Campusvej 55
 5230 Odense M
 Denmark
;
data_I
_chemical_name_systematic
;
2-Carbamylpyridinium tetrachloridoferrate(III)
;
_chemical_name_common     ?
_chemical_formula_moiety     'C6 H7 N2 O +, Cl4 Fe -'
_chemical_formula_sum     'C6 H7 Cl4 Fe N2 O'
_chemical_formula_iupac     '(C6 H7 N2 O) [Fe Cl4]'
_chemical_formula_weight     320.79
_chemical_melting_point     ?
_symmetry_cell_setting     monoclinic
_symmetry_space_group_name_H-M     'P 21/n'
_symmetry_space_group_name_Hall     '-P 2yn'
loop_
    _symmetry_equiv_pos_as_xyz
    'x, y, z'
    '-x+1/2, y+1/2, -z+1/2'
    '-x, -y, -z'
    'x-1/2, -y-1/2, z-1/2'
_cell_length_a     13.5252(8)
_cell_length_b     6.1704(3)
_cell_length_c     14.1165(7)
_cell_angle_alpha     90.00
_cell_angle_beta     93.853(2)
_cell_angle_gamma     90.00
_cell_volume     1175.44(11)
_cell_formula_units_Z     4
_cell_measurement_reflns_used     8949
_cell_measurement_theta_min     2.2
_cell_measurement_theta_max     28.1
_cell_measurement_temperature     180(2)
_exptl_crystal_description     block
_exptl_crystal_colour     yellow
_exptl_crystal_size_max     0.40
_exptl_crystal_size_mid     0.30
_exptl_crystal_size_min     0.20
_exptl_crystal_density_diffrn     1.813
_exptl_crystal_density_meas     ?
_exptl_crystal_density_method     'not measured'
_exptl_crystal_F_000     636
_exptl_absorpt_coefficient_mu     2.160
_exptl_absorpt_correction_type     multi-scan
_exptl_absorpt_process_details     '(SADABS; Sheldrick, 2003)'
_exptl_absorpt_correction_T_min     0.484
_exptl_absorpt_correction_T_max     0.672
_exptl_special_details
;
;
_diffrn_ambient_temperature     180(2)
_diffrn_radiation_type     MoK\a
_diffrn_radiation_wavelength     0.71073
_diffrn_radiation_source     'fine-focus sealed tube'
_diffrn_radiation_monochromator     graphite
_diffrn_measurement_device_type     'Bruker--Nonius X8 APEXII CCD'
_diffrn_measurement_method     'Thin-slice \w and \f'
_diffrn_reflns_number     15093
_diffrn_reflns_av_R_equivalents     0.024
_diffrn_reflns_av_sigmaI/netI     0.019
_diffrn_reflns_theta_min     3.6
_diffrn_reflns_theta_max     28.3
_diffrn_reflns_theta_full     28.3
_diffrn_measured_fraction_theta_max     0.963
_diffrn_measured_fraction_theta_full     0.963
_diffrn_reflns_limit_h_min     -17
_diffrn_reflns_limit_h_max     15
_diffrn_reflns_limit_k_min     -7
_diffrn_reflns_limit_k_max     8
_diffrn_reflns_limit_l_min     -16
_diffrn_reflns_limit_l_max     18
_diffrn_standards_number     0
_diffrn_standards_interval_count     .
_diffrn_standards_interval_time     .
_diffrn_standards_decay_%     ?
_refine_special_details
;
Refinement of <i>F</i>^2^ against ALL reflections. The weighted <i>R</i>-factor
<i>wR</i> and goodness of fit <i>S</i> are based on <i>F</i>^2^, conventional
<i>R</i>-factors <i>R</i> are based on <i>F</i>, with <i>F</i> set to zero for
negative <i>F</i>^2^. The threshold expression of <i>F</i>^2^ >
\s(<i>F</i>^2^) is used only for calculating <i>R</i>-factors(gt) <i>etc</i>.
and is not relevant to the choice of reflections for refinement.
<i>R</i>-factors based on <i>F</i>^2^ are statistically about twice as large
as those based on <i>F</i>, and <i>R</i>- factors based on ALL data will be
even larger.
;
_reflns_number_total     2808
_reflns_number_gt     2420
_reflns_threshold_expression     I>2\s(I)
_refine_ls_structure_factor_coef     Fsqd
_refine_ls_matrix_type     full
_refine_ls_R_factor_all     0.025
_refine_ls_R_factor_gt     0.020
_refine_ls_wR_factor_gt     0.048
_refine_ls_wR_factor_ref     0.049
_refine_ls_goodness_of_fit_ref     1.05
_refine_ls_restrained_S_all     1.05
_refine_ls_number_reflns     2808
_refine_ls_number_parameters     140
_refine_ls_number_restraints     2
_refine_ls_hydrogen_treatment     mixed
_refine_ls_weighting_scheme     calc
_refine_ls_weighting_details
              'w=1/[\s^2^(Fo^2^)+(0.0236P)^2^+0.2718P] where P=(Fo^2^+2Fc^2^)/3'
_atom_sites_solution_hydrogens     geom
_atom_sites_solution_primary     direct
_atom_sites_solution_secondary     difmap
_refine_ls_shift/su_max     0.002
_refine_ls_shift/su_mean     0.000
_refine_diff_density_max     0.26
_refine_diff_density_min     -0.23
_refine_ls_extinction_method     none
_refine_ls_extinction_coef     ?
loop_
    _atom_type_symbol
    _atom_type_description
    _atom_type_scat_dispersion_real
    _atom_type_scat_dispersion_imag
    _atom_type_scat_source
    'C' 'C' 0.0033 0.0016
                         'International Tables Vol C Tables 4.2.6.8 and 6.1.1.4'
    'H' 'H' 0.0000 0.0000
                         'International Tables Vol C Tables 4.2.6.8 and 6.1.1.4'
    'N' 'N' 0.0061 0.0033
                         'International Tables Vol C Tables 4.2.6.8 and 6.1.1.4'
    'O' 'O' 0.0106 0.0060
                         'International Tables Vol C Tables 4.2.6.8 and 6.1.1.4'
    'Cl' 'Cl' 0.1484 0.1585
                         'International Tables Vol C Tables 4.2.6.8 and 6.1.1.4'
    'Fe' 'Fe' 0.3463 0.8444
                         'International Tables Vol C Tables 4.2.6.8 and 6.1.1.4'
_computing_data_collection     'APEX2 (Bruker, 2004)'
_computing_cell_refinement     'SAINT (Bruker, 2003)'
_computing_data_reduction     'SAINT (Bruker, 2003)'
_computing_structure_solution     'SHELXTL (Sheldrick, 2008)'
_computing_structure_refinement     'SHELXTL (Sheldrick, 2008)'
_computing_molecular_graphics     'SHELXTL (Sheldrick, 2008)'
_computing_publication_material     'SHELXTL (Sheldrick, 2008)'
loop_
    _atom_site_type_symbol
    _atom_site_label
    _atom_site_fract_x
    _atom_site_fract_y
    _atom_site_fract_z
    _atom_site_U_iso_or_equiv
    _atom_site_adp_type
    _atom_site_calc_flag
    _atom_site_refinement_flags
    _atom_site_occupancy
    _atom_site_disorder_assembly
    _atom_site_disorder_group
    O O1 0.68522(7) 1.05039(17) 0.72326(8) 0.0328(2) Uani d . 1 . .
    N N1 0.62577(9) 0.68301(19) 0.79936(8) 0.0223(2) Uani d . 1 . .
    H H1 0.6851(13) 0.703(3) 0.7851(11) 0.029(4) Uiso d . 1 . .
    N N2 0.53208(10) 1.1233(2) 0.65734(10) 0.0332(3) Uani d D 1 . .
    H H21 0.5522(13) 1.219(3) 0.6233(12) 0.044(5) Uiso d D 1 . .
    H H22 0.4739(11) 1.081(3) 0.6457(13) 0.045(5) Uiso d D 1 . .
    C C1 0.59653(10) 1.0119(2) 0.71214(10) 0.0236(3) Uani d . 1 . .
    C C2 0.55609(10) 0.8255(2) 0.76671(9) 0.0201(3) Uani d . 1 . .
    C C3 0.45980(10) 0.7950(2) 0.78930(9) 0.0229(3) Uani d . 1 . .
    H H3A 0.4095 0.8939 0.7674 0.027 Uiso calc R 1 . .
    C C4 0.43698(10) 0.6185(2) 0.84436(10) 0.0251(3) Uani d . 1 . .
    H H4A 0.3707 0.5966 0.8608 0.030 Uiso calc R 1 . .
    C C5 0.51019(11) 0.4743(2) 0.87552(10) 0.0279(3) Uani d . 1 . .
    H H5A 0.4948 0.3523 0.9128 0.034 Uiso calc R 1 . .
    C C6 0.60612(11) 0.5101(2) 0.85165(10) 0.0266(3) Uani d . 1 . .
    H H6A 0.6576 0.4128 0.8722 0.032 Uiso calc R 1 . .
    Fe Fe1 0.283137(14) 0.53471(3) 0.540664(13) 0.02141(7) Uani d . 1 . .
    Cl Cl1 0.38209(3) 0.39866(6) 0.43917(3) 0.04193(11) Uani d . 1 . .
    Cl Cl2 0.30476(3) 0.37620(6) 0.67908(2) 0.02817(9) Uani d . 1 . .
    Cl Cl3 0.31100(3) 0.88308(6) 0.55199(3) 0.03815(10) Uani d . 1 . .
    Cl Cl4 0.12782(3) 0.49004(7) 0.48904(3) 0.03714(10) Uani d . 1 . .
loop_
    _atom_site_aniso_label
    _atom_site_aniso_U_11
    _atom_site_aniso_U_22
    _atom_site_aniso_U_33
    _atom_site_aniso_U_12
    _atom_site_aniso_U_13
    _atom_site_aniso_U_23
    O1 0.0187(5) 0.0355(6) 0.0441(6) -0.0075(4) 0.0024(5) 0.0018(5)
    N1 0.0161(6) 0.0268(6) 0.0242(6) -0.0002(5) 0.0030(5) -0.0048(5)
    N2 0.0235(7) 0.0325(7) 0.0440(8) -0.0003(6) 0.0041(6) 0.0106(6)
    C1 0.0208(7) 0.0231(7) 0.0276(7) -0.0014(5) 0.0058(6) -0.0055(6)
    C2 0.0186(6) 0.0224(6) 0.0194(6) -0.0013(5) 0.0007(5) -0.0066(5)
    C3 0.0181(7) 0.0290(7) 0.0212(7) -0.0001(5) -0.0002(5) -0.0062(6)
    C4 0.0195(7) 0.0341(8) 0.0221(7) -0.0061(6) 0.0048(6) -0.0083(6)
    C5 0.0337(8) 0.0273(7) 0.0232(7) -0.0047(6) 0.0050(6) -0.0023(6)
    C6 0.0286(8) 0.0259(7) 0.0250(7) 0.0032(6) -0.0001(6) -0.0015(6)
    Fe1 0.02269(12) 0.01900(10) 0.02251(11) -0.00276(7) 0.00133(8) -0.00228(8)
    Cl1 0.0585(3) 0.03076(19) 0.0393(2) 0.00053(18) 0.0235(2) -0.00672(16)
    Cl2 0.03014(19) 0.03054(18) 0.02317(18) -0.00099(14) -0.00311(14)
                                                                    -0.00080(14)
    Cl3 0.0468(2) 0.01959(17) 0.0481(2) -0.00492(15) 0.00358(19) -0.00486(16)
    Cl4 0.0283(2) 0.0439(2) 0.0376(2) -0.00929(16) -0.00973(16) 0.01353(17)
_geom_special_details
;
All e.s.d.'s (except the e.s.d. in the dihedral angle between two l.s. planes)
are estimated using the full covariance matrix. The cell e.s.d.'s are taken
into account individually in the estimation of e.s.d.'s in distances, angles
and torsion angles; correlations between e.s.d.'s in cell parameters are only
used when they are defined by crystal symmetry. An approximate (isotropic)
treatment of cell e.s.d.'s is used for estimating e.s.d.'s involving l.s.
planes.
;
loop_
    _geom_bond_atom_site_label_1
    _geom_bond_atom_site_label_2
    _geom_bond_site_symmetry_2
    _geom_bond_distance
    _geom_bond_publ_flag
    O1 C1 . 1.2225(17) n
    N1 C6 . 1.3341(19) n
    N1 C2 . 1.3473(18) n
    N1 H1 . 0.85(2) n
    N2 C1 . 1.319(2) n
    N2 H21 . 0.820(10)
                     n
    N2 H22 . 0.840(10)
                     n
    C1 C2 . 1.5073(19) n
    C2 C3 . 1.3744(18) n
    C3 C4 . 1.385(2) n
    C3 H3A . 0.950 n
    C4 C5 . 1.381(2) n
    C4 H4A . 0.950 n
    C5 C6 . 1.380(2) n
    C5 H5A . 0.950 n
    C6 H6A . 0.950 n
    Fe1 Cl3 . 2.1863(4) n
    Fe1 Cl2 . 2.1870(4) n
    Fe1 Cl1 . 2.1923(4) n
    Fe1 Cl4 . 2.1941(4) n
loop_
    _geom_angle_atom_site_label_1
    _geom_angle_atom_site_label_2
    _geom_angle_atom_site_label_3
    _geom_angle_site_symmetry_1
    _geom_angle_site_symmetry_3
    _geom_angle
    _geom_angle_publ_flag
    C6 N1 C2 . . 123.39(13) n
    C6 N1 H1 . . 118.4(11) n
    C2 N1 H1 . . 118.2(11) n
    C1 N2 H21 . . 119.2(13) n
    C1 N2 H22 . . 121.9(13) n
    H21 N2 H22 . . 117.1(19) n
    O1 C1 N2 . . 125.32(14) n
    O1 C1 C2 . . 117.99(13) n
    N2 C1 C2 . . 116.68(12) n
    N1 C2 C3 . . 118.90(13) n
    N1 C2 C1 . . 113.78(12) n
    C3 C2 C1 . . 127.24(12) n
    C2 C3 C4 . . 119.22(13) n
    C2 C3 H3A . . 120.4 n
    C4 C3 H3A . . 120.4 n
    C5 C4 C3 . . 120.23(13) n
    C5 C4 H4A . . 119.9 n
    C3 C4 H4A . . 119.9 n
    C6 C5 C4 . . 119.00(13) n
    C6 C5 H5A . . 120.5 n
    C4 C5 H5A . . 120.5 n
    N1 C6 C5 . . 119.25(14) n
    N1 C6 H6A . . 120.4 n
    C5 C6 H6A . . 120.4 n
    Cl3 Fe1 Cl2 . . 111.243(17) n
    Cl3 Fe1 Cl1 . . 108.329(17) n
    Cl2 Fe1 Cl1 . . 111.207(17) n
    Cl3 Fe1 Cl4 . . 107.713(18) n
    Cl2 Fe1 Cl4 . . 107.946(16) n
    Cl1 Fe1 Cl4 . . 110.350(19) n
loop_
    _geom_torsion_atom_site_label_1
    _geom_torsion_atom_site_label_2
    _geom_torsion_atom_site_label_3
    _geom_torsion_atom_site_label_4
    _geom_torsion_site_symmetry_1
    _geom_torsion_site_symmetry_2
    _geom_torsion_site_symmetry_3
    _geom_torsion_site_symmetry_4
    _geom_torsion
    _geom_torsion_publ_flag
    C6 N1 C2 C3 . . . . 1.15(19) n
    C6 N1 C2 C1 . . . . 178.00(12) n
    O1 C1 C2 N1 . . . . -19.00(18) n
    N2 C1 C2 N1 . . . . 162.32(12) n
    O1 C1 C2 C3 . . . . 157.53(14) n
    N2 C1 C2 C3 . . . . -21.1(2) n
    N1 C2 C3 C4 . . . . -0.38(19) n
    C1 C2 C3 C4 . . . . -176.75(13) n
    C2 C3 C4 C5 . . . . -0.5(2) n
    C3 C4 C5 C6 . . . . 0.6(2) n
    C2 N1 C6 C5 . . . . -1.0(2) n
    C4 C5 C6 N1 . . . . 0.1(2) n
loop_
    _geom_hbond_atom_site_label_D
    _geom_hbond_atom_site_label_H
    _geom_hbond_atom_site_label_A
    _geom_hbond_site_symmetry_A
    _geom_hbond_distance_DH
    _geom_hbond_distance_HA
    _geom_hbond_distance_DA
    _geom_hbond_angle_DHA
    _geom_hbond_publ_flag
    N1 H1 O1 2_646 0.85(2) 2.00(2) 2.7234(16) 142(2) y
    N2 H22 Cl3 . 0.840(10)
                         2.78(2) 3.5710(15) 160(2) y
    N2 H21 Cl1 3_676 0.820(10)
                             2.69(2) 3.4811(14) 163(2) y
