# Supplementary material for: 2-Carbamylpyridinium tetra­chlorido­ferrate(III)
Source: Acta Crystallogr Sect E Struct Rep Online. 2009 Oct 17;65(Pt 11):m1359. doi: 10.1107/S1600536809040148 (PMC2970958; doi:10.1107/S1600536809040148)
Supplement: Supplementary file 2 [file e-65-m1359-Isup2.hkl]

# 
# h,k,l, Fc-squared, Fo-squared, sigma(Fo-squared) and status flag 
# 
data_I
_shelx_title ' cm0722 in P2(1)/n' 
_shelx_refln_list_code          4 
_shelx_F_calc_maximum      217.99 
_exptl_crystal_F_000       636.00 
_reflns_d_resolution_high  0.7503 
 
loop_ 
 _symmetry_equiv_pos_as_xyz 
 'x, y, z' 
 '-x+1/2, y+1/2, -z+1/2' 
 '-x, -y, -z' 
 'x-1/2, -y-1/2, z-1/2' 
 
_cell_length_a    13.5252 
_cell_length_b     6.1704 
_cell_length_c    14.1165 
_cell_angle_alpha  90.000 
_cell_angle_beta   93.853 
_cell_angle_gamma  90.000 
 
_shelx_F_squared_multiplier     1.000 
 
loop_ 
 _refln_index_h 
 _refln_index_k 
 _refln_index_l 
 _refln_F_squared_calc 
 _refln_F_squared_meas 
 _refln_F_squared_sigma 
 _refln_observed_status 
   4   0   0     1698.65     1760.14     23.64 o 
   6   0   0      377.26      425.70      6.90 o 
   8   0   0      328.01      376.68     10.95 o 
  10   0   0     4812.68     4770.81     71.07 o 
  12   0   0     7193.29     7119.02    150.45 o 
  14   0   0       31.48       35.89      7.87 o 
  16   0   0      289.93      253.36     24.22 o 
   1   1   0       89.14       79.06      2.59 o 
   2   1   0      336.02      333.66      2.92 o 
   3   1   0      532.81      470.66      4.30 o 
   4   1   0        0.33        8.31      1.57 o 
   5   1   0     2194.70     2112.86     18.44 o 
   6   1   0     3442.98     3673.89     31.51 o 
   7   1   0     4146.03     3883.82     33.44 o 
   8   1   0      193.50      220.71      4.17 o 
   9   1   0     4867.11     4856.77     51.17 o 
  10   1   0       36.13       33.87      3.80 o 
  11   1   0      481.42      465.45      9.12 o 
  12   1   0       25.89       30.89      4.40 o 
  13   1   0      456.66      453.48     11.14 o 
  14   1   0      262.00      232.81      8.61 o 
  15   1   0        4.07        1.78      9.34 o 
  16   1   0        7.69       11.53     11.19 o 
  17   1   0       47.24       33.58     18.95 o 
   0   2   0    30446.63    29140.34    282.31 o 
   1   2   0    13198.87    13629.11     95.71 o 
   2   2   0     6028.54     6184.21     45.45 o 
   3   2   0      475.25      453.71      3.97 o 
   4   2   0      151.38      183.77      2.65 o 
   5   2   0     4712.02     4944.94     42.38 o 
   6   2   0      107.29      104.95      2.27 o 
   7   2   0     1212.49     1159.86     11.10 o 
   8   2   0      764.98      745.63     11.63 o 
   9   2   0      453.40      465.41      7.28 o 
  10   2   0     2130.04     2148.94     24.30 o 
  11   2   0     1938.76     1932.31     26.14 o 
  12   2   0     1025.09      997.72     17.53 o 
  13   2   0      227.10      232.88      9.44 o 
  14   2   0      418.92      402.41     12.87 o 
  15   2   0      934.49      947.18     38.63 o 
  16   2   0       57.24       53.85     16.59 o 
  17   2   0      516.14      501.27     32.27 o 
   1   3   0       36.04       22.93      1.02 o 
   2   3   0      326.38      325.79      3.22 o 
   3   3   0     1592.30     1698.78     13.61 o 
   4   3   0     1714.00     1678.40     13.52 o 
   5   3   0     5480.78     5624.44     46.19 o 
   6   3   0     3307.07     3333.34     28.06 o 
   7   3   0     2977.53     2952.67     26.30 o 
   8   3   0      101.27       98.06      3.15 o 
   9   3   0       16.51       16.09      2.78 o 
  10   3   0        7.03        4.81      3.72 o 
  11   3   0      127.40      139.61      6.45 o 
  12   3   0      232.78      225.95      9.73 o 
  13   3   0      418.77      422.71     12.94 o 
  14   3   0       76.19       76.36      9.33 o 
  15   3   0      420.40      440.01     26.40 o 
  16   3   0       16.31       25.86     16.41 o 
   0   4   0      308.76      274.30      5.67 o 
   1   4   0      233.17      231.79      2.97 o 
   2   4   0       11.23       12.64      1.27 o 
   3   4   0     1449.26     1451.24     12.40 o 
   4   4   0       25.41       26.56      1.97 o 
   5   4   0      997.96     1002.80      9.94 o 
   6   4   0      872.78      880.70      8.78 o 
   7   4   0        5.07        6.20      2.50 o 
   8   4   0     2267.41     2254.89     24.35 o 
   9   4   0       30.77       36.32      3.99 o 
  10   4   0       37.84       40.55      4.51 o 
  11   4   0      133.66      141.24      6.38 o 
  12   4   0       47.03       48.29      8.60 o 
  13   4   0      187.54      208.07      9.87 o 
  14   4   0      397.75      378.55     18.12 o 
  15   4   0      374.54      433.60     27.45 o 
   1   5   0      485.03      481.16      5.72 o 
   2   5   0      969.81      958.97      8.92 o 
   3   5   0        8.98       11.04      1.98 o 
   4   5   0     1281.79     1275.42     12.37 o 
   5   5   0     2301.15     2303.00     27.23 o 
   6   5   0      985.15      972.05     13.22 o 
   7   5   0      315.62      321.76      7.16 o 
   8   5   0      841.31      835.07     12.86 o 
   9   5   0        5.16        3.94      4.47 o 
  10   5   0      629.17      615.67     15.45 o 
  11   5   0       89.48       77.04      8.87 o 
  12   5   0      120.86      104.71     10.85 o 
  13   5   0      144.91      127.79     16.09 o 
  14   5   0       22.15       41.63     15.77 o 
   0   6   0      272.23      266.08     10.58 o 
   1   6   0     3666.72     3616.03     46.18 o 
   2   6   0       20.85       38.08      8.80 o 
   3   6   0     1688.83     1699.36     23.77 o 
   4   6   0        9.52       10.12      4.56 o 
   5   6   0       83.90       83.79      6.08 o 
   6   6   0       44.51       42.52      5.89 o 
   7   6   0      262.08      259.39      9.67 o 
   8   6   0       92.60       87.76      7.72 o 
   9   6   0      657.03      636.06     20.97 o 
  10   6   0        0.67       -0.66      9.47 o 
  11   6   0      863.23      931.50     35.77 o 
  12   6   0       66.20       71.73     13.09 o 
   1   7   0       22.10       29.18      7.15 o 
   2   7   0      265.66      269.47     12.45 o 
   3   7   0       34.16       28.12      7.45 o 
   4   7   0      375.91      348.82     14.22 o 
   5   7   0      189.78      197.86      9.67 o 
   6   7   0       64.70       60.66      8.21 o 
   7   7   0      108.12      103.82     10.72 o 
   8   7   0      572.27      598.85     26.45 o 
   9   7   0       18.79       19.45     11.28 o 
   0   8   0      772.33      790.94     33.45 o 
   1   8   0      684.95      679.79     21.85 o 
   2   8   0       71.08       80.01     10.59 o 
   3   8   0      176.32      199.97     13.16 o 
 -15   0   1      241.79      237.69     12.18 o 
 -13   0   1       76.31       85.87      8.36 o 
 -11   0   1       14.50       15.05      4.25 o 
  -9   0   1     5825.40     5425.89    150.09 o 
  -7   0   1    22557.53    21826.08    361.32 o 
  -5   0   1     9955.56     9822.65    126.85 o 
  -3   0   1       30.15       59.27      1.77 o 
   3   0   1    47521.65    44186.31    516.14 o 
   5   0   1    25078.97    24370.75    284.97 o 
   7   0   1     4286.16     4346.15     57.77 o 
   9   0   1        2.59        6.52      3.66 o 
  11   0   1       77.47       75.38      6.40 o 
  13   0   1      630.30      646.51     20.78 o 
  15   0   1        0.11       -9.35      9.90 o 
 -17   1   1       42.48       45.72     16.91 o 
 -16   1   1      216.57      261.27     16.39 o 
 -15   1   1       21.29       25.17      7.77 o 
 -14   1   1     1530.29     1470.29     22.04 o 
 -13   1   1       17.56       27.24      5.05 o 
 -12   1   1     3390.71     3177.38     44.85 o 
 -11   1   1      449.84      443.98      8.96 o 
 -10   1   1      602.22      622.75      9.11 o 
  -9   1   1      164.93      165.09      4.54 o 
  -8   1   1     4305.19     4207.95     39.93 o 
  -7   1   1      765.32      715.36      8.93 o 
  -6   1   1    11430.29    11366.59     95.04 o 
  -5   1   1     1232.64     1315.96     11.83 o 
  -4   1   1       38.23       32.47      1.95 o 
  -3   1   1     1264.39     1225.53     10.80 o 
  -2   1   1    15677.84    15701.03    154.02 o 
  -1   1   1     3415.95     3108.33    108.17 o 
   0   1   1    12130.05    10678.81    180.99 o 
   1   1   1      582.09      574.04      7.31 o 
   2   1   1     3192.15     3148.19     23.87 o 
   3   1   1     2580.63     2746.44     23.35 o 
   4   1   1     4420.17     4766.28     40.00 o 
   5   1   1     3472.86     3549.91     35.09 o 
   6   1   1      821.49      961.52     10.50 o 
   7   1   1      342.46      334.51      8.28 o 
   8   1   1      938.47      937.55     12.51 o 
   9   1   1       92.30      100.57      3.76 o 
  10   1   1        4.22        7.51      3.09 o 
  11   1   1      588.47      560.53     12.38 o 
  12   1   1     2960.84     2901.64     47.70 o 
  13   1   1        3.10       17.06      4.95 o 
  14   1   1      565.94      564.70     14.74 o 
  15   1   1       22.49       20.32     10.13 o 
  16   1   1        9.46        9.41     14.77 o 
 -17   2   1      121.03      143.65     20.41 o 
 -16   2   1       24.01       39.54     14.32 o 
 -15   2   1      261.70      276.72     19.95 o 
 -14   2   1      486.34      457.37     13.62 o 
 -13   2   1     1117.30     1122.39     21.76 o 
 -12   2   1     1332.14     1367.29     23.82 o 
 -11   2   1       42.46       41.37      4.07 o 
 -10   2   1       21.19       19.43      3.37 o 
  -9   2   1      431.51      403.91      7.99 o 
  -8   2   1      802.56      795.92      9.72 o 
  -7   2   1     5536.04     5384.74     62.07 o 
  -6   2   1      468.17      486.25      5.43 o 
  -5   2   1     3687.40     3661.62     31.63 o 
  -4   2   1      186.70      202.99      2.69 o 
  -3   2   1        9.22       16.53      0.98 o 
  -2   2   1     1874.60     2043.05     16.52 o 
  -1   2   1       43.06       40.03      1.25 o 
   0   2   1        4.27        2.32      0.58 o 
   1   2   1      442.31      505.16      3.93 o 
   2   2   1    11459.57    11539.81     76.92 o 
   3   2   1     3132.92     3154.18     23.37 o 
   4   2   1     2014.93     2126.72     17.26 o 
   5   2   1     6192.75     5949.05     48.70 o 
   6   2   1      290.35      264.72      3.97 o 
   7   2   1     6325.58     6272.44     53.49 o 
   8   2   1     2527.19     2598.82     25.09 o 
   9   2   1      760.11      771.24      9.81 o 
  10   2   1     1387.68     1322.22     17.45 o 
  11   2   1      266.05      264.49      7.93 o 
  12   2   1     1281.30     1274.09     21.35 o 
  13   2   1       54.34       50.84      6.57 o 
  14   2   1      341.45      384.66     12.83 o 
  15   2   1       13.05       13.32     14.32 o 
  16   2   1       46.90       58.99     17.59 o 
  17   2   1      140.14      125.57     21.86 o 
 -16   3   1        0.96        7.41     15.27 o 
 -15   3   1      124.84      111.30     15.86 o 
 -14   3   1      268.09      263.96     12.03 o 
 -13   3   1      110.66       79.68      7.38 o 
 -12   3   1      903.48      898.98     18.30 o 
 -11   3   1       13.21        6.99      4.18 o 
 -10   3   1       63.72       68.57      4.62 o 
  -9   3   1      135.51      127.89      3.84 o 
  -8   3   1      167.88      184.86      4.85 o 
  -7   3   1      743.33      696.04      7.67 o 
  -6   3   1      314.00      344.53      4.51 o 
  -5   3   1        1.28        6.58      1.30 o 
  -4   3   1      637.38      660.67      6.39 o 
  -3   3   1     4295.50     4237.97     33.78 o 
  -2   3   1     4951.60     5051.02     41.46 o 
  -1   3   1      205.78      167.26      2.12 o 
   0   3   1     6632.12     6592.06     49.76 o 
   1   3   1     1905.58     1861.71     14.17 o 
   2   3   1     1988.41     2036.52     15.11 o 
   3   3   1     4501.50     4453.58     34.28 o 
   4   3   1       53.87       73.17      1.78 o 
   5   3   1     3696.27     3852.20     32.09 o 
   6   3   1      391.44      424.11      5.13 o 
   7   3   1      734.58      752.32      8.19 o 
   8   3   1       29.72       37.08      2.50 o 
   9   3   1     1170.73     1149.37     13.88 o 
  10   3   1      269.35      264.78      7.40 o 
  11   3   1      309.86      307.76      7.99 o 
  12   3   1     1179.20     1208.89     20.66 o 
  13   3   1      303.64      333.55     10.49 o 
  14   3   1      611.48      649.06     19.02 o 
  15   3   1      183.63      204.69     19.63 o 
  16   3   1       36.09       40.08     15.86 o 
 -15   4   1      296.91      296.67     22.00 o 
 -14   4   1       16.92       15.55     10.00 o 
 -13   4   1     1584.35     1626.84     33.57 o 
 -12   4   1      783.40      822.64     14.97 o 
 -11   4   1       63.88       71.78      5.49 o 
 -10   4   1      247.46      248.08      6.80 o 
  -9   4   1     1143.52     1175.93     16.21 o 
  -8   4   1     1449.60     1444.09     17.37 o 
  -7   4   1      625.48      638.21      8.15 o 
  -6   4   1      656.15      650.52      6.88 o 
  -5   4   1       43.93       49.58      2.07 o 
  -4   4   1      360.54      342.07      4.30 o 
  -3   4   1     1040.64     1060.84      9.77 o 
  -2   4   1       22.51       20.99      1.40 o 
  -1   4   1      302.20      294.92      3.17 o 
   0   4   1      983.28      985.69      8.48 o 
   1   4   1     5964.08     5977.77     44.03 o 
   2   4   1        5.12        3.98      1.35 o 
   3   4   1     1998.87     1929.98     15.58 o 
   4   4   1     1035.46     1047.99      9.24 o 
   5   4   1      829.76      829.67      8.34 o 
   6   4   1     1305.17     1312.64     12.76 o 
   7   4   1     2563.86     2548.16     25.56 o 
   8   4   1       75.12       80.07      4.09 o 
   9   4   1     1134.76     1129.79     17.45 o 
  10   4   1      375.87      367.86     11.05 o 
  11   4   1      508.54      493.82     11.76 o 
  12   4   1      250.66      255.57     10.41 o 
  13   4   1      764.79      813.55     19.05 o 
  14   4   1      120.45      122.48     16.54 o 
  15   4   1       13.29       29.54     16.91 o 
 -14   5   1       14.13        8.04     15.18 o 
 -13   5   1      310.73      341.62     22.18 o 
 -12   5   1       76.77       79.03     10.04 o 
 -11   5   1       61.55       60.52      9.09 o 
 -10   5   1        1.67        3.02      5.93 o 
  -9   5   1       11.10       14.46      5.37 o 
  -8   5   1       47.33       46.38      5.14 o 
  -7   5   1      444.22      444.57     12.46 o 
  -6   5   1      396.68      386.10      8.01 o 
  -5   5   1     1432.28     1441.83     17.01 o 
  -4   5   1      298.55      312.57      5.14 o 
  -3   5   1     1325.85     1313.58     12.71 o 
  -2   5   1      650.92      625.08      7.00 o 
  -1   5   1      516.98      502.14      5.49 o 
   0   5   1      841.90      837.34      8.17 o 
   1   5   1     1223.87     1194.45     11.56 o 
   2   5   1      837.80      828.47      8.53 o 
   3   5   1      663.31      666.10      7.33 o 
   4   5   1      292.66      297.94      5.17 o 
   5   5   1       76.62       76.00      3.44 o 
   6   5   1        3.61        3.98      3.69 o 
   7   5   1        0.09       10.42      3.87 o 
   8   5   1      662.26      687.69     12.24 o 
   9   5   1      605.01      611.96     11.91 o 
  10   5   1        6.14       -1.98      5.15 o 
  11   5   1      285.00      275.40     11.08 o 
  12   5   1      401.22      399.83     15.81 o 
  13   5   1      161.73      144.47     16.91 o 
  14   5   1      214.45      206.64     21.27 o 
 -12   6   1       49.27       66.94     12.43 o 
 -11   6   1        9.62        5.90     10.84 o 
 -10   6   1     1620.56     1558.38     39.13 o 
  -9   6   1      135.50      139.13     10.84 o 
  -8   6   1     1538.09     1552.34     27.92 o 
  -7   6   1      384.99      362.64     11.16 o 
  -6   6   1     1621.72     1594.65     27.44 o 
  -5   6   1      467.63      458.91     11.41 o 
  -4   6   1     1779.41     1753.22     26.39 o 
  -3   6   1      639.18      628.20     10.81 o 
  -2   6   1       87.97       85.64      4.77 o 
  -1   6   1      309.52      307.44      7.36 o 
   0   6   1      580.86      566.10     11.32 o 
   1   6   1      661.48      653.11     12.16 o 
   2   6   1     7220.23     7203.81     89.47 o 
   3   6   1       18.94       22.27      3.87 o 
   4   6   1     1652.24     1596.01     24.52 o 
   5   6   1      192.91      202.67      7.95 o 
   6   6   1      527.48      512.31     12.77 o 
   7   6   1      200.71      185.55      8.52 o 
   8   6   1      102.13      108.32      8.68 o 
   9   6   1       70.78       94.56     10.33 o 
  10   6   1       17.08       12.29      9.87 o 
  11   6   1        0.54       -3.51     10.86 o 
  12   6   1        8.29       16.46     11.71 o 
  -9   7   1        0.27        3.97     10.78 o 
  -8   7   1       31.78       25.37      9.88 o 
  -7   7   1      744.40      762.41     23.35 o 
  -6   7   1       49.53       48.58      8.02 o 
  -5   7   1      393.70      403.35     12.31 o 
  -4   7   1       40.81       33.21      6.57 o 
  -3   7   1       93.54       97.74      7.56 o 
  -2   7   1      129.70      114.02      8.69 o 
  -1   7   1      579.15      571.07     19.31 o 
   0   7   1        2.80        2.27      6.44 o 
   1   7   1      401.34      404.88     14.41 o 
   2   7   1       21.22       23.21      7.16 o 
   3   7   1       26.98       23.68      7.42 o 
   4   7   1        4.05        7.98      7.62 o 
   5   7   1       13.24       12.42      8.27 o 
   6   7   1       51.92       52.70      9.44 o 
   7   7   1       88.24      100.33      9.84 o 
   8   7   1       10.59        6.91     10.00 o 
   9   7   1       28.28       24.40     19.77 o 
  -3   8   1        7.30       12.10      9.72 o 
  -2   8   1      172.44      176.74     12.13 o 
  -1   8   1       58.47       52.36     11.23 o 
   0   8   1       37.99       34.17      9.80 o 
   1   8   1      248.40      259.27     13.90 o 
   2   8   1      905.04      910.50     26.24 o 
   3   8   1      276.80      288.00     14.91 o 
 -16   0   2      522.21      570.24     23.05 o 
 -14   0   2     1602.32     1580.17     47.58 o 
 -12   0   2     2044.65     2077.23     39.74 o 
 -10   0   2      201.04      192.94      6.77 o 
  -8   0   2     9871.59     9816.19    136.32 o 
  -6   0   2     4815.92     4418.61     58.79 o 
  -4   0   2    11414.16    10985.53    129.96 o 
  -2   0   2    21197.91    20048.59    220.04 o 
   2   0   2     5197.32     5322.31     62.87 o 
   4   0   2    20023.42    20562.68    240.52 o 
   6   0   2     2181.57     2267.18     28.22 o 
   8   0   2      210.71      210.31      6.68 o 
  10   0   2      670.29      694.04     16.14 o 
  12   0   2      697.89      707.08     32.61 o 
  14   0   2      406.82      359.67     17.02 o 
 -17   1   2        0.41        5.91     17.72 o 
 -16   1   2       20.17       33.92     11.78 o 
 -15   1   2     1671.56     1724.13     31.48 o 
 -14   1   2       97.68       89.34      6.16 o 
 -13   1   2      546.95      591.85     11.48 o 
 -12   1   2       39.80       41.10      4.27 o 
 -11   1   2     1681.95     1585.82     20.33 o 
 -10   1   2        3.10        3.06      2.68 o 
  -9   1   2     2381.91     2345.36     30.59 o 
  -8   1   2        9.38       16.39      4.34 o 
  -7   1   2     6428.86     6468.02     60.20 o 
  -6   1   2     1119.08     1093.69     10.22 o 
  -5   1   2        1.12        6.23      1.31 o 
  -4   1   2     6162.22     6167.10     47.97 o 
  -3   1   2     3947.75     4100.31     33.56 o 
  -2   1   2        3.67        7.24      1.37 o 
  -1   1   2     1497.64     1554.87     14.43 o 
   0   1   2      988.88      992.66      8.88 o 
   1   1   2     3658.55     3626.32     27.54 o 
   2   1   2     3161.44     3253.53     24.60 o 
   3   1   2      548.65      556.50      5.65 o 
   4   1   2     2222.76     2222.76     20.20 o 
   5   1   2     4676.82     4741.36     42.16 o 
   6   1   2     1133.48     1072.26     11.84 o 
   7   1   2     2479.12     2545.53     26.05 o 
   8   1   2     1342.12     1417.68     16.64 o 
   9   1   2      243.61      224.73      5.86 o 
  10   1   2      122.33      134.19      4.88 o 
  11   1   2      147.82      149.11      6.01 o 
  12   1   2       56.07       55.95      5.44 o 
  13   1   2      487.89      482.90     12.88 o 
  14   1   2      244.59      226.49     10.65 o 
  15   1   2       83.53      103.46     12.79 o 
  16   1   2      144.87      145.06     20.13 o 
 -17   2   2       56.69       48.67     18.50 o 
 -16   2   2       30.65       23.68     13.86 o 
 -15   2   2       46.00       37.64     10.44 o 
 -14   2   2      427.62      426.61     13.14 o 
 -13   2   2       38.48       41.27      5.50 o 
 -12   2   2     2062.96     2035.50     39.47 o 
 -11   2   2      117.84      105.31      5.23 o 
 -10   2   2      514.35      504.72      8.66 o 
  -9   2   2      234.71      238.76      5.52 o 
  -8   2   2     2195.70     2170.04     22.76 o 
  -7   2   2     1342.09     1308.34     13.51 o 
  -6   2   2     2284.55     2247.72     20.01 o 
  -5   2   2       79.97       83.47      3.17 o 
  -4   2   2      291.46      293.15      3.40 o 
  -3   2   2        1.72       10.23      1.75 o 
  -2   2   2     2776.41     2717.40     30.47 o 
  -1   2   2      961.72      912.14     11.12 o 
   0   2   2    14058.57    13889.94    101.57 o 
   1   2   2        0.44        1.87      0.61 o 
   2   2   2      832.20      771.35      6.01 o 
   3   2   2     9073.71     9159.16     69.04 o 
   4   2   2      218.01      208.64      2.68 o 
   5   2   2     2802.69     2592.98     21.98 o 
   6   2   2      384.69      445.55      5.32 o 
   7   2   2      154.12      162.41      3.71 o 
   8   2   2      126.18      133.91      3.31 o 
   9   2   2      848.04      815.04     12.65 o 
  10   2   2      401.30      408.31      7.91 o 
  11   2   2     1515.50     1517.66     21.18 o 
  12   2   2     3217.53     3191.88     63.35 o 
  13   2   2      270.16      288.76     15.01 o 
  14   2   2      936.01      898.16     24.78 o 
  15   2   2      951.08      988.58     39.77 o 
  16   2   2        2.73       17.77     17.00 o 
  17   2   2       11.55       22.59     19.59 o 
 -16   3   2       34.42       26.54     15.36 o 
 -15   3   2       75.22       73.91     11.30 o 
 -14   3   2        6.03        5.26      8.71 o 
 -13   3   2       46.95       46.77      6.75 o 
 -12   3   2      246.49      247.86      8.46 o 
 -11   3   2      223.97      222.75      6.96 o 
 -10   3   2      206.06      209.47      6.42 o 
  -9   3   2     1002.55     1032.20     12.29 o 
  -8   3   2        3.08        3.57      2.11 o 
  -7   3   2     2438.37     2389.21     21.47 o 
  -6   3   2     3273.22     3240.26     29.75 o 
  -5   3   2     4619.59     4406.16     38.68 o 
  -4   3   2     4669.82     4563.41     45.49 o 
  -3   3   2     2321.76     2514.18     24.32 o 
  -2   3   2      127.60      136.39      3.23 o 
  -1   3   2     1553.67     1649.42     13.71 o 
   0   3   2     1007.28      960.64      7.97 o 
   1   3   2      339.38      350.55      3.51 o 
   2   3   2      569.83      559.58      4.83 o 
   3   3   2     3309.36     3386.49     24.63 o 
   4   3   2     2077.46     2028.51     16.82 o 
   5   3   2     7768.02     7532.82     61.63 o 
   6   3   2     3923.71     3840.56     32.23 o 
   7   3   2     5602.53     5592.43     48.30 o 
   8   3   2     1749.28     1731.13     16.55 o 
   9   3   2       29.24       31.54      3.49 o 
  10   3   2       15.73       15.93      3.72 o 
  11   3   2      494.54      487.15     10.41 o 
  12   3   2        3.32        1.47      5.18 o 
  13   3   2       28.28       22.13      6.10 o 
  14   3   2       67.18       61.79     11.64 o 
  15   3   2       66.94       74.89     16.36 o 
  16   3   2      178.64      154.61     19.41 o 
 -15   4   2      162.04      190.37     18.45 o 
 -14   4   2      186.39      177.78     17.00 o 
 -13   4   2       12.32       13.29      7.57 o 
 -12   4   2       76.97       72.29      6.06 o 
 -11   4   2       16.51       14.54      4.81 o 
 -10   4   2     1167.81     1133.41     17.26 o 
  -9   4   2        0.19        1.45      3.29 o 
  -8   4   2      115.75      116.88      3.92 o 
  -7   4   2       15.96       21.10      2.04 o 
  -6   4   2      224.61      225.83      4.34 o 
  -5   4   2     1376.87     1374.21     14.07 o 
  -4   4   2      347.47      358.73      5.09 o 
  -3   4   2     3518.73     3540.84     38.11 o 
  -2   4   2      918.92      941.11     10.93 o 
  -1   4   2     1479.49     1445.04     12.31 o 
   0   4   2      738.21      743.12      6.74 o 
   1   4   2      124.38      126.81      3.21 o 
   2   4   2      188.16      182.33      2.93 o 
   3   4   2      495.13      496.59      5.18 o 
   4   4   2     3019.90     3018.58     24.67 o 
   5   4   2      410.27      422.51      6.43 o 
   6   4   2      648.76      642.91      7.87 o 
   7   4   2      146.89      147.82      4.09 o 
   8   4   2       10.97       11.46      3.46 o 
   9   4   2     1862.03     1812.25     25.07 o 
  10   4   2      747.06      743.98     13.23 o 
  11   4   2       49.80       50.08      6.16 o 
  12   4   2     1799.84     1804.05     31.87 o 
  13   4   2      101.58      124.59      9.60 o 
  14   4   2     1042.05     1050.30     42.13 o 
  15   4   2      146.03      151.65     19.54 o 
 -14   5   2      556.94      611.70     30.31 o 
 -13   5   2       17.78       22.90     13.36 o 
 -12   5   2     1312.73     1338.30     29.92 o 
 -11   5   2        9.05       13.29      7.49 o 
 -10   5   2     1363.34     1362.85     42.92 o 
  -9   5   2      142.86      130.75      6.73 o 
  -8   5   2      393.84      403.11      9.96 o 
  -7   5   2     1241.61     1241.29     17.85 o 
  -6   5   2       11.95       19.54      3.17 o 
  -5   5   2     3655.91     3620.61     36.98 o 
  -4   5   2      199.33      197.17      4.08 o 
  -3   5   2      376.32      373.42      5.17 o 
  -2   5   2      202.70      201.88      3.57 o 
  -1   5   2      928.75      916.87      9.70 o 
   0   5   2      903.83      910.51      9.67 o 
   1   5   2      515.47      521.17      6.03 o 
   2   5   2       69.79       75.46      2.58 o 
   3   5   2       87.64       86.08      2.71 o 
   4   5   2      421.31      414.95      6.59 o 
   5   5   2     2866.28     2842.90     33.56 o 
   6   5   2       85.24       86.12      4.55 o 
   7   5   2     3836.08     3781.39     47.73 o 
   8   5   2      353.63      363.66      9.04 o 
   9   5   2      188.03      205.28      7.37 o 
  10   5   2      601.94      591.70     13.40 o 
  11   5   2      458.53      451.97     13.65 o 
  12   5   2      118.54       99.29     11.58 o 
  13   5   2        2.81       -0.92     12.07 o 
  14   5   2        0.12       -2.64     17.09 o 
 -11   6   2      485.80      504.69     20.36 o 
 -10   6   2      150.02      160.10     12.03 o 
  -9   6   2       96.26      107.12     15.27 o 
  -8   6   2       53.09       63.88      7.15 o 
  -7   6   2      965.88      974.02     19.30 o 
  -6   6   2      224.51      205.12      8.15 o 
  -5   6   2     2510.01     2512.81     32.62 o 
  -4   6   2        1.97       -2.19      3.51 o 
  -3   6   2     1416.30     1444.58     19.90 o 
  -2   6   2      655.07      641.76     10.93 o 
  -1   6   2     2614.61     2605.69     33.85 o 
   0   6   2       25.44       27.96      3.84 o 
   1   6   2      961.76      932.36     22.50 o 
   2   6   2       38.57       40.23      4.88 o 
   3   6   2       37.64       38.17      4.59 o 
   4   6   2       65.32       72.56      4.87 o 
   5   6   2     1008.27      970.57     16.45 o 
   6   6   2        7.10        6.54      5.69 o 
   7   6   2      840.02      830.94     29.73 o 
   8   6   2        2.78        5.93      7.10 o 
   9   6   2      169.16      175.99     12.25 o 
  10   6   2       71.68       71.76     11.44 o 
  11   6   2       53.54       54.48     12.29 o 
  12   6   2       20.99       10.41     23.09 o 
  -9   7   2        8.87       13.98     10.66 o 
  -8   7   2      327.81      313.69     15.67 o 
  -7   7   2        1.00       -5.02      8.32 o 
  -6   7   2       26.70       29.54      8.21 o 
  -5   7   2       20.21       21.60      6.58 o 
  -4   7   2      826.00      815.77     17.39 o 
  -3   7   2      171.19      175.04      8.68 o 
  -2   7   2       42.22       35.80      6.37 o 
  -1   7   2      253.60      247.96     11.38 o 
   0   7   2       23.82       22.37      6.96 o 
   1   7   2       31.73       32.84      7.42 o 
   2   7   2      323.70      324.63     13.57 o 
   3   7   2      280.62      263.40     13.16 o 
   4   7   2      252.48      243.25     12.56 o 
   5   7   2       19.40       29.96      8.91 o 
   6   7   2       11.95       12.66      9.05 o 
   7   7   2       30.32       25.23     10.04 o 
   8   7   2       61.70       70.83     11.71 o 
   9   7   2        8.27        9.00     20.41 o 
  -3   8   2      225.54      240.20     13.42 o 
  -2   8   2       26.49       27.09      9.67 o 
  -1   8   2      552.16      542.56     19.29 o 
   0   8   2      130.62      132.41     11.45 o 
   1   8   2      574.74      584.22     20.61 o 
   2   8   2       38.61       53.44     10.57 o 
 -15   0   3      462.06      508.51     20.52 o 
 -13   0   3     1537.84     1576.15     32.14 o 
 -11   0   3      466.70      464.16     12.60 o 
  -9   0   3     6595.23     6731.11     99.66 o 
  -7   0   3     7700.89     7442.73    121.60 o 
  -5   0   3      277.30      314.22      6.22 o 
  -3   0   3     9840.75    10317.77    113.50 o 
  -1   0   3     4101.75     4191.65     48.56 o 
   1   0   3    12228.11    12063.73    115.81 o 
   3   0   3     6834.28     6591.40     72.49 o 
   5   0   3     1686.88     1587.54     20.20 o 
   7   0   3       93.87       82.84      3.80 o 
   9   0   3      551.82      548.04     13.32 o 
  11   0   3      219.38      204.54      9.43 o 
  13   0   3      140.86      106.10     10.10 o 
 -17   1   3        6.56        3.50     17.13 o 
 -16   1   3      246.00      228.14     19.27 o 
 -15   1   3       13.53       14.96      7.68 o 
 -14   1   3       27.64       29.32      5.46 o 
 -13   1   3      166.65      192.52      6.69 o 
 -12   1   3       95.04       92.15      5.09 o 
 -11   1   3      461.28      438.04      9.66 o 
 -10   1   3     1000.01     1006.51     12.10 o 
  -9   1   3      392.31      361.67      5.86 o 
  -8   1   3     7222.05     7028.87     59.79 o 
  -7   1   3      471.85      525.82      5.88 o 
  -6   1   3     4366.41     4175.18     34.42 o 
  -5   1   3     1464.91     1526.90     12.66 o 
  -4   1   3     1099.74     1197.26     10.88 o 
  -3   1   3    14270.79    14549.95    122.20 o 
  -2   1   3     5761.70     6089.06     48.08 o 
  -1   1   3     1631.47     1736.73     14.71 o 
   0   1   3    25489.78    24646.58    192.16 o 
   1   1   3     2044.88     2089.04     15.04 o 
   2   1   3     1439.83     1534.16     11.61 o 
   3   1   3      339.47      378.52      3.82 o 
   4   1   3     1505.53     1573.80     13.47 o 
   5   1   3       81.07       76.36      1.96 o 
   6   1   3       39.99       43.32      2.04 o 
   7   1   3     2253.79     2281.22     21.41 o 
   8   1   3     1762.74     1755.81     22.03 o 
   9   1   3     2653.97     2589.31     30.46 o 
  10   1   3     1397.37     1417.15     19.17 o 
  11   1   3       72.14       67.05      5.02 o 
  12   1   3     5212.89     5177.14     70.36 o 
  13   1   3        2.09        2.35      7.13 o 
  14   1   3      834.47      814.41     21.36 o 
  15   1   3        9.58       12.32     15.18 o 
 -17   2   3       42.62       42.13     17.91 o 
 -16   2   3        8.97        4.82     13.13 o 
 -15   2   3      577.63      520.80     20.09 o 
 -14   2   3       35.42       43.74      7.22 o 
 -13   2   3      752.72      730.82     14.51 o 
 -12   2   3      809.35      784.73     13.32 o 
 -11   2   3      116.19      118.68      4.72 o 
 -10   2   3       30.36       40.28      3.21 o 
  -9   2   3     2633.06     2615.70     30.69 o 
  -8   2   3      265.96      257.58      5.02 o 
  -7   2   3     4476.42     4448.38     40.48 o 
  -6   2   3      603.03      654.35      8.07 o 
  -5   2   3      651.68      623.02      6.35 o 
  -4   2   3     1033.12     1014.55     11.12 o 
  -3   2   3     4281.31     4596.97     43.76 o 
  -2   2   3     1591.53     1759.77     21.77 o 
  -1   2   3     4361.71     4503.88     40.88 o 
   0   2   3     1328.38     1366.36     12.36 o 
   1   2   3      587.84      569.43      5.34 o 
   2   2   3        8.99       16.92      1.26 o 
   3   2   3     2334.05     2239.56     17.53 o 
   4   2   3      159.38      149.75      2.50 o 
   5   2   3     7376.63     7265.46     59.20 o 
   6   2   3     9735.62    10085.60     93.11 o 
   7   2   3     1340.60     1343.88     16.90 o 
   8   2   3     1149.51     1120.60     20.52 o 
   9   2   3       11.63       14.06      2.91 o 
  10   2   3       95.73       93.20      4.62 o 
  11   2   3      227.12      221.67      8.48 o 
  12   2   3      260.00      234.15     10.19 o 
  13   2   3      155.39      134.78      8.23 o 
  14   2   3      219.82      197.11     11.13 o 
  15   2   3       14.91       16.18     15.36 o 
  16   2   3      357.63      385.15     26.77 o 
 -16   3   3        5.99        0.68     14.72 o 
 -15   3   3       95.66       83.71     11.34 o 
 -14   3   3      288.14      305.25     15.19 o 
 -13   3   3     1035.47     1083.00     21.46 o 
 -12   3   3      179.05      203.70      7.70 o 
 -11   3   3       80.89       88.57      5.53 o 
 -10   3   3      472.63      476.78      8.60 o 
  -9   3   3      214.31      203.38      4.62 o 
  -8   3   3      282.10      273.61      4.75 o 
  -7   3   3       60.09       58.55      2.93 o 
  -6   3   3      695.09      709.33      7.27 o 
  -5   3   3     1577.67     1597.42     20.23 o 
  -4   3   3     2108.10     2135.61     27.38 o 
  -3   3   3    13841.23    13542.93    135.80 o 
  -2   3   3     6841.18     6738.78     83.86 o 
  -1   3   3     9419.44     9398.49     82.96 o 
   0   3   3    11435.54    11741.53     98.51 o 
   1   3   3       51.44       52.23      1.35 o 
   2   3   3     1065.84     1075.28      8.50 o 
   3   3   3      212.43      209.60      2.81 o 
   4   3   3     1499.42     1468.65     12.13 o 
   5   3   3      181.09      182.46      3.08 o 
   6   3   3     1569.57     1600.13     15.74 o 
   7   3   3     2402.53     2399.93     20.92 o 
   8   3   3      877.92      897.27      9.83 o 
   9   3   3     2808.28     2750.62     31.34 o 
  10   3   3     1984.42     1986.04     25.25 o 
  11   3   3      188.53      179.19      6.91 o 
  12   3   3     1556.62     1513.77     23.54 o 
  13   3   3        1.51       -1.18      6.60 o 
  14   3   3        1.52       -0.06     10.11 o 
  15   3   3        4.16       13.91     15.82 o 
  16   3   3       29.63       20.36     18.50 o 
 -15   4   3      272.34      252.95     19.86 o 
 -14   4   3      193.28      224.18     18.09 o 
 -13   4   3      114.21      103.57     11.51 o 
 -12   4   3      725.57      727.25     15.85 o 
 -11   4   3      159.85      162.96      6.45 o 
 -10   4   3      892.19      885.16     14.39 o 
  -9   4   3       90.61       81.83      3.92 o 
  -8   4   3      185.07      187.28      5.83 o 
  -7   4   3       48.91       46.50      3.12 o 
  -6   4   3       32.30       33.23      2.26 o 
  -5   4   3     2660.19     2743.05     29.99 o 
  -4   4   3      867.84      867.63      9.95 o 
  -3   4   3      151.81      168.23      3.98 o 
  -2   4   3       18.41       19.10      1.54 o 
  -1   4   3      806.18      760.68     13.19 o 
   0   4   3      588.84      594.48      6.91 o 
   1   4   3      140.89      145.32      2.59 o 
   2   4   3     2292.86     2309.25     19.18 o 
   3   4   3       31.81       34.61      1.88 o 
   4   4   3      233.56      233.80      3.84 o 
   5   4   3     3914.87     3942.66     33.19 o 
   6   4   3     1186.19     1222.71     12.90 o 
   7   4   3     3467.88     3395.39     35.51 o 
   8   4   3     1236.22     1221.53     17.23 o 
   9   4   3       68.41       57.51      4.70 o 
  10   4   3      168.63      187.73     11.42 o 
  11   4   3      297.63      303.78      9.27 o 
  12   4   3       13.70        9.72      7.04 o 
  13   4   3       62.98       50.06      9.86 o 
  14   4   3      163.07      163.92     19.27 o 
  15   4   3       23.15       21.09     17.31 o 
 -13   5   3        5.66        4.41     12.00 o 
 -12   5   3      458.44      491.98     19.44 o 
 -11   5   3       57.45       60.08      8.23 o 
 -10   5   3      174.00      168.11      7.91 o 
  -9   5   3      826.68      858.49     16.24 o 
  -8   5   3      105.87      100.38      4.96 o 
  -7   5   3     1223.82     1206.19     17.32 o 
  -6   5   3       23.48       34.71      3.46 o 
  -5   5   3     1065.90     1062.35     12.69 o 
  -4   5   3      567.35      555.54      8.69 o 
  -3   5   3      372.48      376.90      6.71 o 
  -2   5   3     5970.29     5912.01     59.62 o 
  -1   5   3       34.22       38.58      2.21 o 
   0   5   3     2575.18     2563.61     25.33 o 
   1   5   3        4.80        6.66      2.23 o 
   2   5   3        5.24        5.61      2.05 o 
   3   5   3       23.47       29.54      2.72 o 
   4   5   3     1650.94     1654.57     19.20 o 
   5   5   3      206.61      204.36      5.45 o 
   6   5   3      292.56      286.06      6.94 o 
   7   5   3       88.36       94.56      5.30 o 
   8   5   3      100.35      104.09      6.48 o 
   9   5   3        3.82        3.28      5.06 o 
  10   5   3     1775.44     1714.67     36.35 o 
  11   5   3      439.99      484.14     18.83 o 
  12   5   3       98.41      102.50     10.87 o 
  13   5   3      207.80      226.71     16.34 o 
 -11   6   3       11.20       18.99     10.27 o 
 -10   6   3      245.64      254.90     14.36 o 
  -9   6   3       13.71       17.61      8.30 o 
  -8   6   3      953.16      965.47     22.29 o 
  -7   6   3        8.37        6.34      5.60 o 
  -6   6   3        6.96        8.53      4.19 o 
  -5   6   3      118.94      128.46      5.26 o 
  -4   6   3        3.49       10.00      3.37 o 
  -3   6   3        8.71        5.56      5.69 o 
  -2   6   3      272.43      266.76      6.84 o 
  -1   6   3      287.65      277.30      6.99 o 
   0   6   3      434.38      426.68      8.61 o 
   1   6   3       25.44       19.05      4.45 o 
   2   6   3     1276.78     1262.52     22.37 o 
   3   6   3      379.85      358.96      8.82 o 
   4   6   3     1517.27     1492.89     22.75 o 
   5   6   3      182.99      190.26      7.05 o 
   6   6   3       10.36       14.87      5.43 o 
   7   6   3      324.73      317.32     10.77 o 
   8   6   3        5.34        3.28      7.57 o 
   9   6   3        0.01        3.12      9.77 o 
  10   6   3       91.68      103.07     12.43 o 
  11   6   3       38.62       31.11     12.33 o 
  -9   7   3      321.83      331.73     16.61 o 
  -8   7   3      196.25      217.37     12.71 o 
  -7   7   3      674.42      680.07     23.31 o 
  -6   7   3        2.75        9.09      7.60 o 
  -5   7   3      703.77      700.16     16.26 o 
  -4   7   3       83.77       93.03      6.95 o 
  -3   7   3       16.72       14.37      6.16 o 
  -2   7   3      359.11      366.25     12.16 o 
  -1   7   3      349.38      339.37     11.58 o 
   0   7   3       29.89       18.19      6.24 o 
   1   7   3      156.55      169.28      9.98 o 
   2   7   3      107.67      113.11     15.47 o 
   3   7   3      180.20      187.47     10.77 o 
   4   7   3       52.24       50.07      8.97 o 
   5   7   3       20.98       18.59      8.66 o 
   6   7   3      188.93      213.36     13.11 o 
   7   7   3       14.91       12.98     10.17 o 
   8   7   3      169.58      169.43     13.83 o 
  -3   8   3       61.11       64.73     10.33 o 
  -2   8   3       15.32       12.74      9.45 o 
  -1   8   3       32.30       32.24      9.78 o 
   0   8   3       51.20       53.43     10.48 o 
   1   8   3       23.60       29.51     10.48 o 
 -16   0   4        4.68        4.20     11.63 o 
 -14   0   4      115.95      110.55      8.83 o 
 -12   0   4      168.57      137.29     12.22 o 
 -10   0   4        1.23       22.05     10.90 o 
  -8   0   4      485.60      431.32      8.24 o 
  -6   0   4    14032.06    14278.46    169.20 o 
  -4   0   4       26.10       13.89      1.48 o 
  -2   0   4     6519.06     6490.56     64.36 o 
   0   0   4     9230.40     9364.70    103.25 o 
   2   0   4     4705.58     4749.08     46.34 o 
   4   0   4     5253.74     5350.28     59.36 o 
   6   0   4     7114.93     7465.03     88.88 o 
   8   0   4      141.51      131.70      5.98 o 
  10   0   4      259.23      261.12      9.85 o 
  12   0   4     2986.66     2945.90     66.63 o 
  14   0   4      798.43      805.89     38.77 o 
 -17   1   4      126.42       98.89     19.36 o 
 -16   1   4      211.49      193.51     19.86 o 
 -15   1   4     2884.73     3006.72     44.20 o 
 -14   1   4       42.22       43.09      5.53 o 
 -13   1   4     2122.85     2071.55     28.57 o 
 -12   1   4      593.29      612.40     11.16 o 
 -11   1   4       50.98       48.83      3.86 o 
 -10   1   4      591.13      588.81      8.80 o 
  -9   1   4        2.98        3.74      2.25 o 
  -8   1   4     1020.15     1024.65     10.66 o 
  -7   1   4      764.46      752.34      7.50 o 
  -6   1   4      688.01      682.21      8.98 o 
  -5   1   4     1106.10     1218.71     10.36 o 
  -4   1   4     2789.02     2923.66     24.28 o 
  -3   1   4    11559.32    11588.50     87.54 o 
  -2   1   4     1126.83     1077.14      9.04 o 
  -1   1   4      154.54      159.45      3.30 o 
   0   1   4    31065.44    30632.52    222.89 o 
   1   1   4    18609.10    19492.25    132.58 o 
   2   1   4      911.93      918.07      7.36 o 
   3   1   4     1623.81     1591.89     13.14 o 
   4   1   4      733.73      823.26      8.04 o 
   5   1   4    11734.16    11642.05    101.94 o 
   6   1   4       76.90       82.67      2.36 o 
   7   1   4     3111.09     2977.46     27.52 o 
   8   1   4      203.34      199.37      6.86 o 
   9   1   4      320.81      326.41      7.32 o 
  10   1   4      467.12      463.37     14.76 o 
  11   1   4     1134.20     1124.84     32.12 o 
  12   1   4     1231.53     1183.53     22.69 o 
  13   1   4       12.18        9.72      7.53 o 
  14   1   4       51.08       52.72      9.15 o 
 -17   2   4       33.81       32.81     15.95 o 
 -16   2   4       76.75       87.48     16.81 o 
 -15   2   4      414.06      380.94     17.71 o 
 -14   2   4      153.92      155.29      9.71 o 
 -13   2   4       93.28      103.24      7.17 o 
 -12   2   4       66.39       76.30      4.98 o 
 -11   2   4      107.03      108.55      4.65 o 
 -10   2   4      130.09      119.73      4.12 o 
  -9   2   4     2348.27     2345.59     26.08 o 
  -8   2   4     2351.45     2350.49     24.66 o 
  -7   2   4      181.66      181.16      4.28 o 
  -6   2   4     2053.20     2042.23     18.40 o 
  -5   2   4       15.16       15.42      1.29 o 
  -4   2   4     1254.84     1156.19     11.17 o 
  -3   2   4     3844.01     3994.70     34.77 o 
  -2   2   4    10331.19    10868.31    116.98 o 
  -1   2   4      463.75      450.77      5.53 o 
   0   2   4     2822.08     2767.24     23.23 o 
   1   2   4      724.01      718.41      6.78 o 
   2   2   4      343.78      415.68      4.22 o 
   3   2   4      738.45      781.25      7.13 o 
   4   2   4     4919.75     5037.11     43.37 o 
   5   2   4     1283.24     1402.72     13.22 o 
   6   2   4     1022.99      987.99     11.11 o 
   7   2   4      202.68      200.20      6.15 o 
   8   2   4      800.43      853.93     15.66 o 
   9   2   4     1659.70     1702.95     20.00 o 
  10   2   4     1138.50     1090.51     21.05 o 
  11   2   4      411.58      363.67     18.54 o 
  12   2   4     1389.48     1395.87     23.03 o 
  13   2   4       13.13       13.02      7.13 o 
  14   2   4      122.85      118.45     10.72 o 
  15   2   4       58.17       49.17     16.95 o 
 -16   3   4       70.48       59.76     17.00 o 
 -15   3   4       47.69       44.78     10.57 o 
 -14   3   4        6.43        5.83      8.64 o 
 -13   3   4      883.69      944.76     23.03 o 
 -12   3   4      743.94      757.58     16.32 o 
 -11   3   4     1737.02     1737.54     30.05 o 
 -10   3   4     1812.39     1779.66     22.34 o 
  -9   3   4        5.72        4.29      2.44 o 
  -8   3   4     1420.45     1396.07     14.64 o 
  -7   3   4     5336.89     5243.94     49.38 o 
  -6   3   4      497.79      488.06      6.14 o 
  -5   3   4     1154.07     1209.76     14.20 o 
  -4   3   4     2090.01     2200.82     22.46 o 
  -3   3   4     3200.69     3399.35     38.38 o 
  -2   3   4     1518.95     1568.20     17.01 o 
  -1   3   4    10746.34    10853.17    105.54 o 
   0   3   4    16643.63    16532.74    139.78 o 
   1   3   4     2831.58     2775.10     21.71 o 
   2   3   4     7097.28     6913.48     49.38 o 
   3   3   4     1656.34     1647.02     13.01 o 
   4   3   4     1606.59     1614.42     13.89 o 
   5   3   4     2342.68     2264.19     18.89 o 
   6   3   4       19.00       16.03      2.12 o 
   7   3   4      611.50      621.48      7.50 o 
   8   3   4        2.22        1.31      3.06 o 
   9   3   4     1046.36     1032.23     14.81 o 
  10   3   4     1083.58     1109.19     17.30 o 
  11   3   4      778.35      774.46     13.82 o 
  12   3   4      490.40      455.80     11.25 o 
  13   3   4       25.29       21.24      7.85 o 
  14   3   4       63.75       60.03     16.45 o 
  15   3   4        6.07       12.86     17.59 o 
  16   3   4        1.43        4.04     19.95 o 
 -15   4   4        5.67       -1.64     14.36 o 
 -14   4   4      265.48      272.81     19.59 o 
 -13   4   4        0.75       -1.14     10.77 o 
 -12   4   4      369.38      371.21     16.12 o 
 -11   4   4      107.57      113.41      7.17 o 
 -10   4   4     1018.06     1013.79     19.73 o 
  -9   4   4      482.91      502.95     10.09 o 
  -8   4   4     1547.63     1512.25     19.19 o 
  -7   4   4     1424.55     1412.33     17.71 o 
  -6   4   4       39.27       36.26      2.12 o 
  -5   4   4      565.05      561.38      7.95 o 
  -4   4   4      204.12      224.15      5.17 o 
  -3   4   4      541.57      525.16      7.94 o 
  -2   4   4     2543.87     2559.80     28.32 o 
  -1   4   4      415.11      419.46      6.59 o 
   0   4   4     1624.87     1573.38     16.76 o 
   1   4   4       14.77       16.10      1.55 o 
   2   4   4      402.30      406.42      4.69 o 
   3   4   4      205.65      213.48      3.53 o 
   4   4   4      873.31      877.54      8.79 o 
   5   4   4       15.97       24.83      3.71 o 
   6   4   4        0.90       -0.41      2.71 o 
   7   4   4      226.43      224.89      5.73 o 
   8   4   4      624.75      590.08     11.07 o 
   9   4   4      401.19      466.92     30.57 o 
  10   4   4      699.52      709.70     13.31 o 
  11   4   4      825.47      795.51     14.88 o 
  12   4   4      566.42      537.13     15.34 o 
  13   4   4      135.04      174.11     13.07 o 
  14   4   4        0.57        7.04     16.54 o 
 -13   5   4      179.31      185.28     16.18 o 
 -12   5   4      315.77      300.35     18.77 o 
 -11   5   4      316.74      327.50     13.01 o 
 -10   5   4      160.28      157.70      8.42 o 
  -9   5   4      272.70      276.34      8.78 o 
  -8   5   4       14.09       11.74      3.99 o 
  -7   5   4     1251.96     1223.46     17.52 o 
  -6   5   4       38.73       41.80      2.97 o 
  -5   5   4      927.50      917.35     16.38 o 
  -4   5   4       39.18       31.93      4.15 o 
  -3   5   4      239.85      231.13      6.44 o 
  -2   5   4       16.51        7.11      3.66 o 
  -1   5   4     4830.33     4752.31     51.25 o 
   0   5   4       34.88       44.11      6.53 o 
   1   5   4      920.64      926.68     11.01 o 
   2   5   4     1250.43     1262.49     12.79 o 
   3   5   4     1265.69     1258.21     13.64 o 
   4   5   4      453.71      460.93      7.63 o 
   5   5   4      376.22      369.34      7.78 o 
   6   5   4      899.60      887.68     14.13 o 
   7   5   4        9.04        5.38      4.76 o 
   8   5   4      691.81      696.61     14.07 o 
   9   5   4      929.41      947.69     22.76 o 
  10   5   4      126.29      143.34     10.45 o 
  11   5   4      669.25      672.50     31.29 o 
  12   5   4       14.31       15.11     11.97 o 
  13   5   4        0.34       -5.39     12.82 o 
 -11   6   4       65.29       73.80     13.09 o 
 -10   6   4      245.58      259.07     13.95 o 
  -9   6   4        6.98       -0.77      7.76 o 
  -8   6   4      194.59      204.30      9.19 o 
  -7   6   4      621.11      611.67     13.15 o 
  -6   6   4        4.43        5.32      3.79 o 
  -5   6   4     1386.13     1393.76     19.39 o 
  -4   6   4      111.65      110.31      4.69 o 
  -3   6   4      515.80      505.19      8.40 o 
  -2   6   4       94.58       98.76      4.13 o 
  -1   6   4       33.32       33.52      3.72 o 
   0   6   4      251.80      248.45      6.90 o 
   1   6   4      274.51      270.29      8.71 o 
   2   6   4      119.63      138.40      7.17 o 
   3   6   4       11.67       15.55      5.60 o 
   4   6   4       87.28       76.59      5.67 o 
   5   6   4      278.02      281.69      9.00 o 
   6   6   4      116.26      118.00      7.25 o 
   7   6   4       84.32       82.18      7.31 o 
   8   6   4       12.21        8.36      6.97 o 
   9   6   4      547.22      544.19     20.72 o 
  10   6   4        9.72        7.94     10.97 o 
  11   6   4       88.49       91.48     18.09 o 
  -8   7   4        0.89        1.20      9.07 o 
  -7   7   4        6.24       10.34      9.54 o 
  -6   7   4       87.42       95.02     11.19 o 
  -5   7   4       12.87       11.02      6.37 o 
  -4   7   4       83.32       96.14      7.61 o 
  -3   7   4        4.63        9.01      5.94 o 
  -2   7   4        5.49        5.16      6.06 o 
  -1   7   4        5.94       10.00      6.21 o 
   0   7   4       17.70       11.01      6.31 o 
   1   7   4      407.02      410.69     13.27 o 
   2   7   4      132.63      139.94     10.11 o 
   3   7   4      127.70      125.62     10.43 o 
   4   7   4      341.60      338.57     15.94 o 
   5   7   4      142.47      160.46     11.81 o 
   6   7   4      327.93      319.41     15.89 o 
   7   7   4       67.14       71.81     11.39 o 
   8   7   4      388.30      387.96     27.52 o 
  -1   8   4       56.77       45.94     10.05 o 
   0   8   4       18.14       12.78      9.94 o 
   1   8   4      130.17      145.34     18.45 o 
 -17   0   5       76.30       69.85     18.50 o 
 -15   0   5     1695.11     1669.28     54.04 o 
 -13   0   5      144.88      180.93     15.53 o 
 -11   0   5      435.33      420.86     12.17 o 
  -9   0   5      252.01      237.11      6.76 o 
  -7   0   5     7539.20     7440.97     89.29 o 
  -5   0   5     1666.06     1754.70     20.76 o 
  -3   0   5     8675.72     8656.23     90.23 o 
  -1   0   5     4175.32     4014.97     42.31 o 
   1   0   5       66.76       47.03      1.87 o 
   3   0   5     9976.89     9794.43    100.04 o 
   5   0   5    19363.54    19312.12    210.43 o 
   7   0   5     1392.90     1419.49     21.38 o 
   9   0   5       87.13       79.58      6.02 o 
  11   0   5     4018.96     4025.05     81.18 o 
  13   0   5       25.10       31.31     15.32 o 
 -17   1   5        4.73       10.54     17.77 o 
 -16   1   5       12.34       21.41     15.22 o 
 -15   1   5        7.42       21.90      8.92 o 
 -14   1   5       17.17       14.86      5.44 o 
 -13   1   5      587.77      557.10     11.25 o 
 -12   1   5       45.94       48.44      4.69 o 
 -11   1   5        3.86        1.48      3.60 o 
 -10   1   5      892.29      857.18     13.14 o 
  -9   1   5      789.81      764.29      9.75 o 
  -8   1   5     2435.41     2472.58     24.13 o 
  -7   1   5     2043.03     2165.30     18.72 o 
  -6   1   5      252.99      226.67      3.36 o 
  -5   1   5      597.14      608.51      6.06 o 
  -4   1   5     1610.61     1611.19     13.49 o 
  -3   1   5      567.40      565.86      5.15 o 
  -2   1   5      292.06      266.61      2.83 o 
  -1   1   5     3116.64     3260.48     24.46 o 
   0   1   5     3711.54     3717.96     26.75 o 
   1   1   5     2989.61     3019.64     22.57 o 
   2   1   5      712.17      707.63      6.00 o 
   3   1   5     3324.97     3323.70     23.92 o 
   4   1   5      149.88      131.49      2.59 o 
   5   1   5     2326.75     2379.89     22.13 o 
   6   1   5     1242.19     1323.76     12.68 o 
   7   1   5        4.58        5.86      2.10 o 
   8   1   5      935.88      952.42     14.99 o 
   9   1   5       22.73       21.02      3.40 o 
  10   1   5     2030.96     1997.31     26.85 o 
  11   1   5       16.23       22.35      5.77 o 
  12   1   5     3074.34     3129.34     50.56 o 
  13   1   5      287.71      294.38     13.22 o 
  14   1   5      929.29      909.28     37.77 o 
 -17   2   5      145.06      125.84     19.63 o 
 -16   2   5       81.62      102.39     17.04 o 
 -15   2   5     1035.05     1050.73     29.77 o 
 -14   2   5      231.83      228.47     10.98 o 
 -13   2   5      476.83      519.82     12.14 o 
 -12   2   5      939.73      902.72     14.96 o 
 -11   2   5       47.67       48.56      4.22 o 
 -10   2   5     2474.69     2445.96     29.52 o 
  -9   2   5      241.31      237.32      4.97 o 
  -8   2   5     1502.78     1515.30     15.69 o 
  -7   2   5     1089.50     1097.38     12.29 o 
  -6   2   5     2223.12     2190.03     20.51 o 
  -5   2   5       19.01       29.48      1.68 o 
  -4   2   5        0.39        4.65      1.98 o 
  -3   2   5     3872.74     3781.88     34.69 o 
  -2   2   5     1656.48     1746.50     17.40 o 
  -1   2   5      834.11      727.67      7.00 o 
   0   2   5      519.38      490.63      5.80 o 
   1   2   5     3561.47     3555.39     27.84 o 
   2   2   5     2411.60     2523.69     20.57 o 
   3   2   5     1551.90     1506.85     11.89 o 
   4   2   5     1290.35     1296.43     12.12 o 
   5   2   5     5468.84     5398.03     44.74 o 
   6   2   5      532.74      598.60      8.00 o 
   7   2   5     1191.95     1195.67     16.35 o 
   8   2   5      595.84      645.30      9.50 o 
   9   2   5      347.27      347.20      8.98 o 
  10   2   5        2.67       -1.06      4.43 o 
  11   2   5      729.88      724.87     14.40 o 
  12   2   5        0.35        2.93      5.96 o 
  13   2   5      138.26      130.11      9.04 o 
  14   2   5       12.48       12.68     13.59 o 
  15   2   5      106.29       89.12     19.59 o 
 -16   3   5        0.35       -4.91     14.91 o 
 -15   3   5       12.68       13.09     13.95 o 
 -14   3   5      432.41      416.87     17.01 o 
 -13   3   5      102.86      108.31      7.67 o 
 -12   3   5      748.20      711.44     15.71 o 
 -11   3   5        0.40        1.16      4.53 o 
 -10   3   5     1255.21     1256.11     18.16 o 
  -9   3   5     2150.53     2177.57     26.36 o 
  -8   3   5     6852.56     6807.36     67.27 o 
  -7   3   5     1113.08     1120.07     11.79 o 
  -6   3   5     1891.98     1838.03     20.31 o 
  -5   3   5     2716.06     2770.15     33.84 o 
  -4   3   5      836.07      826.20      9.26 o 
  -3   3   5     2067.15     2174.10     21.79 o 
  -2   3   5     5542.21     5983.95     81.76 o 
  -1   3   5     1550.35     1583.78     18.21 o 
   0   3   5      320.39      347.78      4.40 o 
   1   3   5     1002.16     1004.71      9.72 o 
   2   3   5     5678.44     5661.44     40.73 o 
   3   3   5     3146.50     3147.67     24.68 o 
   4   3   5     5698.16     5664.49     46.60 o 
   5   3   5     1172.81     1137.82     11.94 o 
   6   3   5     1461.92     1476.16     14.23 o 
   7   3   5      510.13      533.26      8.70 o 
   8   3   5      121.55      113.42      4.94 o 
   9   3   5      567.79      537.42     10.59 o 
  10   3   5      276.70      266.62      7.93 o 
  11   3   5        7.98        8.07      5.41 o 
  12   3   5       32.12       40.03      6.33 o 
  13   3   5      227.16      246.76     12.85 o 
  14   3   5       41.37       29.04     15.27 o 
  15   3   5        2.36       -2.54     18.50 o 
 -15   4   5      341.05      336.30     23.13 o 
 -14   4   5      245.12      268.68     18.95 o 
 -13   4   5     1149.79     1117.97     40.27 o 
 -12   4   5      816.86      737.74     23.26 o 
 -11   4   5      102.85      100.87      7.49 o 
 -10   4   5      275.04      238.02      9.02 o 
  -9   4   5       91.60       90.78      5.17 o 
  -8   4   5        4.58        4.47      3.21 o 
  -7   4   5      289.32      298.95      6.00 o 
  -6   4   5       48.22       40.69      2.95 o 
  -5   4   5      461.41      472.77     10.22 o 
  -4   4   5       69.36       75.04      3.36 o 
  -3   4   5      376.68      367.93      6.22 o 
  -2   4   5      609.57      637.54      8.54 o 
  -1   4   5     1477.66     1538.70     33.03 o 
   0   4   5     3544.29     3568.69     34.01 o 
   1   4   5      513.61      523.46      6.40 o 
   2   4   5      596.57      627.03      6.69 o 
   3   4   5      210.12      213.11      3.60 o 
   4   4   5      200.61      196.44      3.73 o 
   5   4   5      146.30      148.20      3.60 o 
   6   4   5      152.83      147.85      4.12 o 
   7   4   5      773.33      758.58     12.93 o 
   8   4   5      103.56      108.21      5.52 o 
   9   4   5       29.75       25.43      4.83 o 
  10   4   5        1.47        8.59      5.29 o 
  11   4   5      361.61      352.82     10.35 o 
  12   4   5       42.61       46.11     10.16 o 
  13   4   5        2.04       -0.56     10.70 o 
  14   4   5       78.41       75.94     19.27 o 
 -13   5   5      548.81      566.48     26.59 o 
 -12   5   5      475.54      513.86     24.13 o 
 -11   5   5       96.36       92.91     10.07 o 
 -10   5   5      670.82      656.16     15.97 o 
  -9   5   5       52.12       55.25      5.93 o 
  -8   5   5     1621.88     1586.09     22.10 o 
  -7   5   5      127.41      132.58      4.98 o 
  -6   5   5      359.89      364.91     11.21 o 
  -5   5   5      223.23      229.39      7.15 o 
  -4   5   5      268.45      271.59      7.69 o 
  -3   5   5      162.63      164.47      5.55 o 
  -2   5   5     2185.02     2212.96     28.11 o 
  -1   5   5      192.69      192.67      6.29 o 
   0   5   5      186.35      186.29      4.70 o 
   1   5   5      942.12      925.32     12.84 o 
   2   5   5     4998.85     4941.99     61.08 o 
   3   5   5      558.09      559.30      9.08 o 
   4   5   5      945.41      915.67     14.01 o 
   5   5   5       29.93       32.17      4.34 o 
   6   5   5      301.68      269.63      7.70 o 
   7   5   5      791.79      792.87     15.04 o 
   8   5   5       20.79       18.27      5.74 o 
   9   5   5     2000.99     1981.30     52.42 o 
  10   5   5        1.21       -2.30      8.29 o 
  11   5   5      824.24      840.29     27.07 o 
  12   5   5        0.75        1.85     11.80 o 
  13   5   5      310.33      344.43     19.98 o 
 -11   6   5        0.59       -2.27     11.09 o 
 -10   6   5      340.11      343.60     13.54 o 
  -9   6   5        0.74       -0.39      7.20 o 
  -8   6   5      269.01      245.65      9.79 o 
  -7   6   5       17.69       22.67      4.38 o 
  -6   6   5      383.31      355.19      7.73 o 
  -5   6   5       41.09       26.44      7.42 o 
  -4   6   5      206.09      181.67      8.99 o 
  -3   6   5       25.73       27.55      8.15 o 
  -2   6   5      230.71      233.77      5.67 o 
  -1   6   5      193.92      196.64      5.96 o 
   0   6   5     1519.11     1528.47     25.23 o 
   1   6   5       22.41       14.27      5.28 o 
   2   6   5     1582.51     1590.59     36.96 o 
   3   6   5      105.18       99.83      7.44 o 
   4   6   5     1339.47     1349.53     27.45 o 
   5   6   5        5.21       12.82      6.36 o 
   6   6   5      153.98      150.72      7.99 o 
   7   6   5      222.61      228.88      9.72 o 
   8   6   5       68.96       64.66      8.20 o 
   9   6   5        1.41       -0.86      9.02 o 
  10   6   5       13.62       15.90     11.49 o 
  11   6   5      264.77      257.07     17.63 o 
  -8   7   5       50.20       36.51      9.49 o 
  -7   7   5      182.86      180.39     11.45 o 
  -6   7   5      381.93      382.35     14.04 o 
  -5   7   5      279.54      264.07     11.38 o 
  -4   7   5      374.71      371.64     14.88 o 
  -3   7   5       57.38       51.56      6.80 o 
  -2   7   5       81.90       72.23      6.86 o 
  -1   7   5       34.57       26.52      6.58 o 
   0   7   5      175.29      185.56      9.15 o 
   1   7   5      514.32      517.41     15.16 o 
   2   7   5       84.28       94.37      8.40 o 
   3   7   5      558.88      595.53     16.96 o 
   4   7   5        9.41       12.62      9.40 o 
   5   7   5       19.38       21.78      9.78 o 
   6   7   5       18.41       22.79     10.95 o 
   7   7   5      508.03      517.50     21.22 o 
 -16   0   6      119.85      149.29     20.09 o 
 -14   0   6      534.10      490.58     16.16 o 
 -12   0   6       84.14       68.08      6.87 o 
 -10   0   6      368.10      391.32     11.33 o 
  -8   0   6     1999.95     1993.36     31.69 o 
  -6   0   6     6688.96     6602.02     69.52 o 
  -4   0   6     9048.36     8779.16     91.77 o 
  -2   0   6     2038.59     1997.54     21.75 o 
   0   0   6     2692.32     2738.62     37.01 o 
   2   0   6     1289.79     1190.42     14.49 o 
   4   0   6    10758.20    10685.22    117.14 o 
   6   0   6     6782.93     6828.65    114.08 o 
   8   0   6     1101.26     1052.71     21.74 o 
  10   0   6     1119.87     1135.16     24.48 o 
  12   0   6     2335.85     2378.59     82.53 o 
 -17   1   6      272.23      304.71     24.95 o 
 -16   1   6       92.79      101.71     17.77 o 
 -15   1   6      560.90      598.92     18.61 o 
 -14   1   6       60.97       58.92      6.78 o 
 -13   1   6      473.99      467.53     10.46 o 
 -12   1   6      273.75      270.86     11.60 o 
 -11   1   6      426.68      420.15      8.89 o 
 -10   1   6      643.16      601.04     20.65 o 
  -9   1   6       48.48       52.14      3.07 o 
  -8   1   6      187.39      201.54      4.30 o 
  -7   1   6     3391.94     3337.57     30.66 o 
  -6   1   6      493.01      449.24      5.22 o 
  -5   1   6       21.26       18.81      1.48 o 
  -4   1   6     2328.20     2359.25     19.42 o 
  -3   1   6     3839.22     3781.17     30.33 o 
  -2   1   6      532.86      578.27      5.23 o 
  -1   1   6     3597.80     3404.30     24.80 o 
   0   1   6      194.24      181.15      2.33 o 
   1   1   6     1353.82     1410.64     11.15 o 
   2   1   6      549.47      626.92      5.48 o 
   3   1   6     6602.26     6516.73     46.14 o 
   4   1   6     2411.55     2546.45     20.84 o 
   5   1   6     8618.28     8508.73     72.16 o 
   6   1   6      148.56      133.95      3.95 o 
   7   1   6     2108.71     2161.24     22.75 o 
   8   1   6       56.00       57.62      3.70 o 
   9   1   6     2431.67     2427.47     29.16 o 
  10   1   6        0.92       -1.71      4.11 o 
  11   1   6     1718.15     1705.75     37.79 o 
  12   1   6      345.84      348.63     11.76 o 
  13   1   6      470.51      495.54     17.34 o 
  14   1   6        2.15       -5.50     16.54 o 
 -16   2   6        0.57        1.50     15.09 o 
 -15   2   6      186.97      205.25     16.02 o 
 -14   2   6       12.52       17.37      7.85 o 
 -13   2   6      201.96      204.04      8.99 o 
 -12   2   6      257.98      253.63      8.33 o 
 -11   2   6     1029.35      995.78     15.45 o 
 -10   2   6     1485.69     1487.00     19.27 o 
  -9   2   6      727.17      727.73     10.14 o 
  -8   2   6     1921.56     1903.57     21.55 o 
  -7   2   6     1359.86     1358.24     14.90 o 
  -6   2   6     3144.67     3086.65     28.65 o 
  -5   2   6     1941.62     1919.74     17.46 o 
  -4   2   6      520.76      525.33      7.13 o 
  -3   2   6      987.93     1001.27     10.02 o 
  -2   2   6       31.81       52.33      1.86 o 
  -1   2   6       35.82       48.91      1.54 o 
   0   2   6      849.21      876.10      7.63 o 
   1   2   6       96.85      123.48      2.93 o 
   2   2   6       89.94       69.87      1.86 o 
   3   2   6        4.10        2.98      1.43 o 
   4   2   6     3866.55     3834.94     29.87 o 
   5   2   6      326.99      317.52      4.60 o 
   6   2   6     1824.10     1869.68     24.44 o 
   7   2   6       68.26       60.20      3.43 o 
   8   2   6       56.16       53.52      3.79 o 
   9   2   6      143.88      143.12      6.17 o 
  10   2   6      785.06      773.08     14.72 o 
  11   2   6      160.70      156.72      7.65 o 
  12   2   6     1684.03     1664.26     26.72 o 
  13   2   6      112.21       91.70     10.24 o 
  14   2   6        4.15       12.50     16.59 o 
 -16   3   6       93.08       92.62     18.27 o 
 -15   3   6     1075.64     1169.64     44.63 o 
 -14   3   6      105.13      109.84     14.04 o 
 -13   3   6      305.49      308.16     13.51 o 
 -12   3   6     1711.27     1693.59     29.77 o 
 -11   3   6       13.97       15.37      5.17 o 
 -10   3   6      794.56      770.30     14.08 o 
  -9   3   6     1030.11      999.95     13.76 o 
  -8   3   6      202.41      191.71      4.57 o 
  -7   3   6        0.06        5.95      2.57 o 
  -6   3   6     1769.18     1728.60     18.45 o 
  -5   3   6      738.03      724.42      8.56 o 
  -4   3   6     1157.88     1199.53     12.84 o 
  -3   3   6     5174.37     5270.06     47.83 o 
  -2   3   6      443.60      434.14      7.56 o 
  -1   3   6     4459.87     4435.91     51.59 o 
   0   3   6     5188.12     5258.18     51.22 o 
   1   3   6      517.03      525.30      7.09 o 
   2   3   6      940.94      947.07     10.43 o 
   3   3   6       90.25       96.47      4.42 o 
   4   3   6     1114.31     1137.20     10.77 o 
   5   3   6      281.72      298.08      5.00 o 
   6   3   6      221.61      215.13      4.67 o 
   7   3   6       45.29       43.28      3.98 o 
   8   3   6        5.81        5.75      4.12 o 
   9   3   6      659.27      659.38     13.34 o 
  10   3   6      151.20      138.20      7.26 o 
  11   3   6      219.77      248.32      8.16 o 
  12   3   6       74.17       59.35      8.39 o 
  13   3   6       23.74       29.05     10.70 o 
  14   3   6        5.82        2.82     16.91 o 
 -14   4   6       30.06       32.36     13.41 o 
 -13   4   6        2.76        2.95     11.00 o 
 -12   4   6      348.51      311.58     18.50 o 
 -11   4   6       43.09       41.42     11.23 o 
 -10   4   6     1419.97     1411.18     25.74 o 
  -9   4   6      896.68      901.27     33.06 o 
  -8   4   6     2819.47     2778.82     36.12 o 
  -7   4   6      607.31      594.42      9.43 o 
  -6   4   6      144.93      138.16      5.60 o 
  -5   4   6      145.30      127.69      5.92 o 
  -4   4   6     1469.64     1461.77     20.63 o 
  -3   4   6      879.10      910.89     16.53 o 
  -2   4   6       45.67       56.34      3.36 o 
  -1   4   6      352.68      348.99      5.55 o 
   0   4   6      128.71      130.14      3.81 o 
   1   4   6       26.80       31.74      2.31 o 
   2   4   6        3.53        6.80      1.95 o 
   3   4   6     1750.99     1687.76     17.33 o 
   4   4   6     1212.16     1208.59     12.48 o 
   5   4   6      107.46      112.35      3.77 o 
   6   4   6      473.48      494.33      8.48 o 
   7   4   6      547.05      575.35     10.98 o 
   8   4   6      291.70      279.80      8.23 o 
   9   4   6     1028.51      994.34     16.57 o 
  10   4   6      625.56      624.01     15.10 o 
  11   4   6      112.74      117.91     10.78 o 
  12   4   6      970.45      983.19     25.69 o 
  13   4   6       48.18       48.82     13.37 o 
  14   4   6       15.79       22.13     17.59 o 
 -13   5   6       51.56       58.63     13.50 o 
 -12   5   6      291.00      296.22     19.13 o 
 -11   5   6      538.83      563.35     23.95 o 
 -10   5   6       21.17       21.12      6.66 o 
  -9   5   6      133.46      126.52      7.41 o 
  -8   5   6        0.36       -1.48      3.93 o 
  -7   5   6       77.64       79.40      3.92 o 
  -6   5   6      222.90      211.77      8.98 o 
  -5   5   6      330.23      298.64     10.18 o 
  -4   5   6       50.62       40.24      5.60 o 
  -3   5   6      578.54      611.12     11.23 o 
  -2   5   6      410.83      403.23      8.42 o 
  -1   5   6     1299.96     1307.86     19.80 o 
   0   5   6      683.03      677.69     10.17 o 
   1   5   6     1162.44     1137.46     16.36 o 
   2   5   6     1391.09     1366.03     19.17 o 
   3   5   6      192.33      200.92      6.32 o 
   4   5   6     1311.05     1285.53     18.53 o 
   5   5   6      267.41      252.88      7.25 o 
   6   5   6      308.33      307.47      8.36 o 
   7   5   6       33.94       33.12      6.57 o 
   8   5   6      103.09       91.69      7.08 o 
   9   5   6       37.22       36.11      7.32 o 
  10   5   6        9.87        8.65     10.43 o 
  11   5   6      180.69      183.13     14.75 o 
  12   5   6      627.58      637.56     25.07 o 
 -11   6   6       33.38       39.08     12.22 o 
 -10   6   6       27.79       20.77     10.04 o 
  -9   6   6        2.49        5.30      6.86 o 
  -8   6   6      398.09      374.03     11.64 o 
  -7   6   6      918.35      904.33     15.45 o 
  -6   6   6       44.22       40.75      9.89 o 
  -5   6   6     2976.81     3036.86     49.44 o 
  -4   6   6      321.11      305.12     11.17 o 
  -3   6   6     1759.52     1677.12     42.71 o 
  -2   6   6      157.11      138.64      9.74 o 
  -1   6   6      106.32      105.01      4.55 o 
   0   6   6      289.47      285.43      7.61 o 
   1   6   6       35.68       37.66      6.03 o 
   2   6   6       55.62       57.42      6.69 o 
   3   6   6      214.36      206.22      9.25 o 
   4   6   6      574.68      550.41     15.66 o 
   5   6   6     1725.52     1770.48     34.88 o 
   6   6   6       20.48       16.48      7.86 o 
   7   6   6     2616.06     2687.83     52.39 o 
   8   6   6      217.53      204.21     14.24 o 
   9   6   6      248.83      244.35     15.63 o 
  10   6   6      194.12      213.66     16.08 o 
  -7   7   6       16.20       18.44      8.23 o 
  -6   7   6        9.90        5.54     16.63 o 
  -5   7   6       12.97       20.63     17.18 o 
  -4   7   6       32.58       29.68     16.95 o 
  -3   7   6       13.67       21.50      6.11 o 
  -2   7   6      456.85      427.65     14.53 o 
  -1   7   6       25.59       25.15      7.19 o 
   0   7   6       15.13       13.99      7.15 o 
   1   7   6        0.27        6.83      7.61 o 
   2   7   6      510.62      511.49     16.08 o 
   3   7   6       59.37       62.78     17.04 o 
   4   7   6      926.71      919.17     27.07 o 
   5   7   6       56.02       78.48     16.95 o 
   6   7   6      430.88      454.55     20.26 o 
   7   7   6      157.58      147.74     20.54 o 
 -17   0   7       27.07       21.13     19.68 o 
 -15   0   7      744.14      799.55     42.72 o 
 -13   0   7     1338.15     1440.84     30.59 o 
 -11   0   7     1214.49     1202.99     25.54 o 
  -9   0   7      557.12      505.95     10.26 o 
  -7   0   7     3924.31     4056.18     51.82 o 
  -5   0   7      883.08      922.35     11.29 o 
  -3   0   7    37618.65    36272.82    374.18 o 
  -1   0   7    26112.46    25570.17    264.54 o 
   1   0   7     2250.53     2163.39     26.83 o 
   3   0   7      132.15      110.48      3.25 o 
   5   0   7     3006.26     3139.19     36.06 o 
   7   0   7     2865.18     2899.91     44.31 o 
   9   0   7     9577.74     9461.15    144.57 o 
  11   0   7      232.66      223.18     15.45 o 
  13   0   7       89.68       75.01     12.13 o 
 -17   1   7        6.84       15.50     18.86 o 
 -16   1   7        7.91       12.13     16.00 o 
 -15   1   7        5.15       16.49      9.17 o 
 -14   1   7       55.18       59.61      7.69 o 
 -13   1   7       88.71       75.00      5.92 o 
 -12   1   7      611.21      598.45     11.56 o 
 -11   1   7       15.83       12.68      4.13 o 
 -10   1   7     1187.57     1168.07     17.25 o 
  -9   1   7     1017.41     1058.53     14.37 o 
  -8   1   7      807.86      794.65     11.32 o 
  -7   1   7      102.74       95.49      2.87 o 
  -6   1   7     1304.63     1300.08     12.04 o 
  -5   1   7        0.97        1.17      1.95 o 
  -4   1   7      350.89      318.84      4.67 o 
  -3   1   7        3.16        5.44      2.02 o 
  -2   1   7     3407.42     3468.56     25.53 o 
  -1   1   7       99.61      122.90      2.27 o 
   0   1   7       20.91       25.40      1.33 o 
   1   1   7      602.92      606.69      5.69 o 
   2   1   7        3.73       13.02      1.45 o 
   3   1   7      581.94      608.83      5.96 o 
   4   1   7     5223.67     5278.49     41.85 o 
   5   1   7      207.79      216.24      4.09 o 
   6   1   7     5076.65     5049.37     49.86 o 
   7   1   7      130.68      124.63      4.57 o 
   8   1   7     1431.43     1412.48     18.24 o 
   9   1   7        8.90       13.20      4.26 o 
  10   1   7     1663.45     1614.39     38.16 o 
  11   1   7      140.08      146.70      7.57 o 
  12   1   7      326.44      344.69     13.43 o 
  13   1   7        2.81        2.46     11.62 o 
  14   1   7       39.83       22.04     18.50 o 
 -16   2   7      255.59      230.09     20.91 o 
 -15   2   7      644.42      677.37     31.68 o 
 -14   2   7        8.93       14.78      8.36 o 
 -13   2   7      931.50      939.74     23.55 o 
 -12   2   7       25.40       30.32      5.44 o 
 -11   2   7       67.58       60.26      5.21 o 
 -10   2   7      715.26      719.90     12.08 o 
  -9   2   7       93.55       97.54      3.99 o 
  -8   2   7     1138.77     1125.53     13.18 o 
  -7   2   7      164.61      162.62      3.79 o 
  -6   2   7     2952.57     2992.32     29.10 o 
  -5   2   7      123.98      116.55      2.94 o 
  -4   2   7     1085.06     1066.68     10.39 o 
  -3   2   7     9017.17     8780.20     75.10 o 
  -2   2   7     4404.74     4378.31     38.27 o 
  -1   2   7    12515.30    12774.45    100.30 o 
   0   2   7       74.71       85.52      2.15 o 
   1   2   7      374.95      423.06      4.97 o 
   2   2   7       59.41       70.07      2.14 o 
   3   2   7      349.34      369.84      4.31 o 
   4   2   7      501.69      504.88      5.75 o 
   5   2   7     1615.28     1680.32     28.96 o 
   6   2   7      541.81      564.28      8.00 o 
   7   2   7        0.02        2.71      3.03 o 
   8   2   7     2277.31     2222.71     37.18 o 
   9   2   7     1806.79     1776.88     27.06 o 
  10   2   7      233.50      217.87      8.11 o 
  11   2   7      932.17      918.33     17.44 o 
  12   2   7      313.57      333.03     11.14 o 
  13   2   7       17.43        8.46      9.65 o 
 -15   3   7       49.55       58.31     15.00 o 
 -14   3   7       29.02       28.68     12.22 o 
 -13   3   7       60.38       45.08     11.04 o 
 -12   3   7       55.00       61.63      6.78 o 
 -11   3   7        2.23        4.21      5.18 o 
 -10   3   7     2078.47     2064.98     34.14 o 
  -9   3   7     1462.85     1511.14     18.32 o 
  -8   3   7      840.41      833.64     11.18 o 
  -7   3   7     2708.05     2704.52     28.21 o 
  -6   3   7      316.81      315.29      5.77 o 
  -5   3   7       29.38       32.92      2.09 o 
  -4   3   7       43.96       42.14      1.89 o 
  -3   3   7       31.60       38.51      2.41 o 
  -2   3   7       65.84       79.08      2.45 o 
  -1   3   7        0.23        1.77      1.43 o 
   0   3   7      392.40      391.02      4.76 o 
   1   3   7      526.68      523.53      6.69 o 
   2   3   7     2634.11     2689.69     25.93 o 
   3   3   7     1459.27     1403.55     18.35 o 
   4   3   7     1514.06     1537.23     15.57 o 
   5   3   7      546.35      546.15      7.74 o 
   6   3   7        2.23        0.35      3.19 o 
   7   3   7       29.43       33.43      4.53 o 
   8   3   7      139.93      133.86      6.09 o 
   9   3   7       14.00       14.57      5.30 o 
  10   3   7      266.53      288.94      9.75 o 
  11   3   7      145.62      137.67      8.12 o 
  12   3   7      844.14      852.43     19.72 o 
  13   3   7       74.29       49.35     11.10 o 
 -14   4   7       31.85       26.63     13.50 o 
 -13   4   7        2.35       -0.82     11.09 o 
 -12   4   7        2.76        4.59     10.27 o 
 -11   4   7        1.51        6.64      7.70 o 
 -10   4   7      254.65      245.45     10.54 o 
  -9   4   7     1295.47     1299.09     23.83 o 
  -8   4   7      188.36      188.84      7.57 o 
  -7   4   7      340.06      330.80      7.87 o 
  -6   4   7      816.52      815.65     11.61 o 
  -5   4   7      197.55      204.84      7.24 o 
  -4   4   7      176.99      176.96      5.67 o 
  -3   4   7       14.79       11.53      3.50 o 
  -2   4   7        2.47        1.84      3.32 o 
  -1   4   7        5.68       10.36      2.05 o 
   0   4   7      896.41      904.46     11.27 o 
   1   4   7      386.07      388.41      6.14 o 
   2   4   7     2101.19     2084.46     24.84 o 
   3   4   7       59.57       69.68      3.44 o 
   4   4   7      322.22      327.52      6.21 o 
   5   4   7      961.51      932.25     13.50 o 
   6   4   7       37.98       35.65      4.09 o 
   7   4   7      972.40      951.64     15.37 o 
   8   4   7       39.98       31.13      5.26 o 
   9   4   7        0.24       -4.19      5.43 o 
  10   4   7       13.25       19.68      6.73 o 
  11   4   7       90.07       85.79     11.89 o 
  12   4   7      346.30      338.34     18.27 o 
  13   4   7       11.01       12.54     13.95 o 
 -12   5   7       99.58       93.94     13.18 o 
 -11   5   7      193.40      183.37     13.77 o 
 -10   5   7      210.51      202.94     10.94 o 
  -9   5   7      238.90      241.40      9.41 o 
  -8   5   7     1690.99     1714.80     23.85 o 
  -7   5   7     1098.59     1106.59     16.38 o 
  -6   5   7       67.81       75.21      7.45 o 
  -5   5   7     1405.88     1387.56     25.16 o 
  -4   5   7      454.40      467.72     12.19 o 
  -3   5   7       36.80       43.42      5.26 o 
  -2   5   7       16.20       49.65     13.89 o 
  -1   5   7       24.48       21.25      3.33 o 
   0   5   7      241.89      235.79      6.10 o 
   1   5   7      159.50      154.94      5.37 o 
   2   5   7      478.15      499.87      9.69 o 
   3   5   7      335.19      344.18      8.50 o 
   4   5   7     2174.67     2076.86     30.47 o 
   5   5   7     1513.82     1500.64     25.13 o 
   6   5   7       87.28       91.16      5.94 o 
   7   5   7     1110.97     1131.54     19.67 o 
   8   5   7      235.86      229.63      9.69 o 
   9   5   7      420.55      405.71     15.55 o 
  10   5   7       70.46       78.97     12.50 o 
  11   5   7       19.42        9.52     12.72 o 
  12   5   7      111.27       93.33     15.33 o 
 -10   6   7      185.90      176.56     13.59 o 
  -9   6   7       22.80       29.68      9.18 o 
  -8   6   7      103.01      110.02      7.70 o 
  -7   6   7        0.04       -6.38     11.84 o 
  -6   6   7       13.32       10.67     12.20 o 
  -5   6   7       55.93       51.03     11.46 o 
  -4   6   7      998.44     1031.65     24.94 o 
  -3   6   7        1.59        3.90      8.43 o 
  -2   6   7     2800.10     2909.82     55.37 o 
  -1   6   7        0.49        9.51      4.11 o 
   0   6   7     2456.03     2485.70     54.83 o 
   1   6   7        1.46        4.96      6.44 o 
   2   6   7     1162.85     1113.76     28.90 o 
   3   6   7        1.18        0.94      6.83 o 
   4   6   7       37.87       44.19      7.78 o 
   5   6   7      112.67      114.54     10.58 o 
   6   6   7      157.04      177.99     13.51 o 
   7   6   7        5.33        8.00     10.05 o 
   8   6   7      312.82      305.72     16.34 o 
   9   6   7      131.87      125.20     14.31 o 
  -7   7   7       57.95       55.13     22.13 o 
  -6   7   7       23.73        7.95     19.95 o 
  -5   7   7      712.34      700.28     37.58 o 
  -4   7   7       29.61       40.99     18.18 o 
  -3   7   7      244.78      240.14     22.54 o 
  -2   7   7       40.44       50.50      7.26 o 
  -1   7   7      104.58      111.27      9.00 o 
   0   7   7      104.63      116.75     18.34 o 
   1   7   7       60.66       62.75      9.41 o 
   2   7   7       33.60       34.99      9.41 o 
   3   7   7        1.64       -5.48      9.76 o 
   4   7   7      158.32      168.49     24.31 o 
   5   7   7      452.37      461.47     20.18 o 
   6   7   7       31.12       25.63     17.50 o 
 -16   0   8        8.16       -3.50     17.27 o 
 -14   0   8       43.29       57.78     11.75 o 
 -12   0   8      304.68      331.29     12.78 o 
 -10   0   8     4090.73     4020.32     84.41 o 
  -8   0   8     6071.00     6079.50     92.71 o 
  -6   0   8     2255.89     2241.51     26.95 o 
  -4   0   8     5918.30     6025.82     67.50 o 
  -2   0   8      139.90      125.68      5.10 o 
   0   0   8     6329.40     6119.55     64.42 o 
   2   0   8    17042.13    16998.40    186.80 o 
   4   0   8     8155.40     7996.96     94.98 o 
   6   0   8     1132.76     1104.72     18.99 o 
   8   0   8       56.29       41.84      5.28 o 
  10   0   8      158.82      150.46      8.94 o 
  12   0   8      570.60      565.92     21.79 o 
 -16   1   8       12.39       11.18     16.68 o 
 -15   1   8     1316.22     1340.40     30.56 o 
 -14   1   8      106.07      102.67      8.41 o 
 -13   1   8     1071.26     1123.99     19.98 o 
 -12   1   8        0.03        2.72      4.83 o 
 -11   1   8      148.45      153.28      6.19 o 
 -10   1   8      181.63      184.75      5.62 o 
  -9   1   8      953.02      984.98     15.02 o 
  -8   1   8       36.80       39.62      3.96 o 
  -7   1   8       81.48       89.12      2.97 o 
  -6   1   8      763.60      796.62      8.96 o 
  -5   1   8      751.99      730.31     10.55 o 
  -4   1   8       96.54       92.03      2.64 o 
  -3   1   8    12024.13    11947.76     88.64 o 
  -2   1   8      113.09      110.87      2.51 o 
  -1   1   8     3272.24     3133.12     24.63 o 
   0   1   8      713.95      743.08      6.66 o 
   1   1   8      105.58       99.57      2.06 o 
   2   1   8     1130.70     1125.38      9.86 o 
   3   1   8       18.82       22.21      1.98 o 
   4   1   8       12.70       14.52      2.30 o 
   5   1   8     1937.28     1946.10     20.51 o 
   6   1   8      299.79      325.34      5.84 o 
   7   1   8       44.20       49.35      3.29 o 
   8   1   8       43.74       49.46      4.15 o 
   9   1   8     1603.73     1627.08     27.76 o 
  10   1   8       85.59       81.70      5.57 o 
  11   1   8     1960.29     1947.41     31.78 o 
  12   1   8      250.21      244.03     12.57 o 
  13   1   8        1.90        3.41     16.41 o 
  14   1   8       64.29       64.17     19.68 o 
 -16   2   8      120.11      158.97     20.13 o 
 -15   2   8     1120.11     1150.10     44.40 o 
 -14   2   8       12.61       19.28      9.99 o 
 -13   2   8       86.92       67.11      8.53 o 
 -12   2   8       44.04       38.50      5.85 o 
 -11   2   8       94.03       94.37      5.88 o 
 -10   2   8     1192.10     1192.46     17.91 o 
  -9   2   8      101.51      103.91      4.49 o 
  -8   2   8     3868.99     3896.05     39.90 o 
  -7   2   8      297.80      292.57      5.43 o 
  -6   2   8        2.07        0.92      2.12 o 
  -5   2   8      822.49      800.46      9.18 o 
  -4   2   8      135.37      130.93      3.64 o 
  -3   2   8      880.70      883.76      9.35 o 
  -2   2   8      800.18      816.06      8.18 o 
  -1   2   8     2066.94     2004.50     17.04 o 
   0   2   8       33.77       42.33      2.00 o 
   1   2   8     5227.06     5224.94     43.54 o 
   2   2   8     6475.85     6552.61     56.37 o 
   3   2   8        3.77        1.97      2.16 o 
   4   2   8     3931.74     3883.17     39.90 o 
   5   2   8      225.18      226.84      4.76 o 
   6   2   8      877.84      885.88     11.59 o 
   7   2   8      222.83      214.66      5.37 o 
   8   2   8      188.44      167.87      5.89 o 
   9   2   8     1961.29     1993.31     30.09 o 
  10   2   8      348.18      339.04     10.53 o 
  11   2   8     1383.97     1363.68     28.98 o 
  12   2   8       93.46       94.35      9.07 o 
  13   2   8      156.94      155.20     21.90 o 
 -15   3   8       82.11       69.85     15.68 o 
 -14   3   8        1.40       -1.45     12.68 o 
 -13   3   8       90.32       62.31     12.41 o 
 -12   3   8       30.04       17.77      8.70 o 
 -11   3   8       18.08       19.23      6.45 o 
 -10   3   8      598.86      618.39     12.48 o 
  -9   3   8        3.36       -3.78      3.78 o 
  -8   3   8       24.30       15.90      3.04 o 
  -7   3   8      146.71      153.22      4.47 o 
  -6   3   8      542.31      525.99      7.40 o 
  -5   3   8      696.46      693.30      8.76 o 
  -4   3   8      293.55      293.91      4.89 o 
  -3   3   8     1812.72     1788.63     19.00 o 
  -2   3   8      428.40      439.94      5.78 o 
  -1   3   8      381.77      373.77      4.68 o 
   0   3   8      565.75      550.98      7.11 o 
   1   3   8      795.39      828.68     11.06 o 
   2   3   8     3426.52     3433.68     33.35 o 
   3   3   8       51.52       71.05      4.69 o 
   4   3   8       11.59       13.20      2.84 o 
   5   3   8      120.46      122.33      5.21 o 
   6   3   8      207.76      216.00      6.28 o 
   7   3   8       20.71       16.33      4.69 o 
   8   3   8       19.96       14.53      5.21 o 
   9   3   8      232.73      247.93      8.84 o 
  10   3   8       99.65       91.49      7.35 o 
  11   3   8      591.12      578.29     16.02 o 
  12   3   8      121.12      143.01     12.09 o 
 -13   4   8      421.84      421.01     22.63 o 
 -12   4   8       12.21       25.40     10.95 o 
 -11   4   8      220.32      220.19     15.41 o 
 -10   4   8        7.21        6.43      6.63 o 
  -9   4   8      105.86      108.23      7.71 o 
  -8   4   8      407.84      403.24      8.85 o 
  -7   4   8     1133.99     1150.54     16.99 o 
  -6   4   8      345.41      353.28      6.92 o 
  -5   4   8      137.29      157.38      6.18 o 
  -4   4   8     2099.85     2070.10     31.01 o 
  -3   4   8      329.46      352.27      7.83 o 
  -2   4   8     1361.18     1312.18     15.24 o 
  -1   4   8       69.85       67.35      4.25 o 
   0   4   8     3373.15     3393.13     36.86 o 
   1   4   8      102.20      103.92      3.65 o 
   2   4   8      115.27      120.53      4.06 o 
   3   4   8       14.28       15.25      3.27 o 
   4   4   8      192.55      199.05      5.96 o 
   5   4   8      793.63      766.12     13.63 o 
   6   4   8      549.90      538.55     10.75 o 
   7   4   8      551.79      574.45     12.77 o 
   8   4   8      167.59      179.83      7.95 o 
   9   4   8      164.16      180.11      8.44 o 
  10   4   8     1813.80     1884.18     46.47 o 
  11   4   8      250.56      259.65     16.52 o 
  12   4   8      491.01      516.89     53.47 o 
  13   4   8        2.24       16.39     15.24 o 
 -12   5   8      109.69      120.84     14.41 o 
 -11   5   8      120.62      119.30     12.63 o 
 -10   5   8        0.19        0.77      8.25 o 
  -9   5   8      377.09      383.57     13.38 o 
  -8   5   8      133.64      133.47      7.19 o 
  -7   5   8        9.17        9.89      4.44 o 
  -6   5   8      135.01      158.04      9.34 o 
  -5   5   8      302.18      315.46     15.75 o 
  -4   5   8      868.35      854.39     21.33 o 
  -3   5   8      514.73      538.04     16.14 o 
  -2   5   8      935.27      986.69     22.78 o 
  -1   5   8       41.43       44.93      4.54 o 
   0   5   8     1332.75     1341.56     22.78 o 
   1   5   8      167.85      169.94      6.39 o 
   2   5   8      429.99      424.23     16.08 o 
   3   5   8       12.94       20.98      7.37 o 
   4   5   8       18.08       22.66      4.97 o 
   5   5   8       11.49       12.13      5.34 o 
   6   5   8       37.18       36.36      5.53 o 
   7   5   8       11.88       10.71      6.80 o 
   8   5   8      459.71      451.47     16.01 o 
   9   5   8      169.32      176.39     13.95 o 
  10   5   8      306.82      309.34     21.63 o 
  11   5   8       68.71       75.74     14.84 o 
 -10   6   8       14.42       17.00     10.54 o 
  -9   6   8      896.16      907.51     30.77 o 
  -8   6   8      351.56      353.02     15.32 o 
  -7   6   8     1205.05     1223.43     37.15 o 
  -6   6   8       12.28        8.08     13.06 o 
  -5   6   8     1216.78     1226.35     39.20 o 
  -4   6   8      301.79      325.71     17.97 o 
  -3   6   8       19.96       15.76     11.49 o 
  -2   6   8        0.83       -4.33      4.61 o 
  -1   6   8     1664.79     1704.14     30.31 o 
   0   6   8      327.88      332.97     10.54 o 
   1   6   8     1377.79     1409.13     31.08 o 
   2   6   8      113.07      114.48      8.72 o 
   3   6   8     1366.08     1320.68     28.15 o 
   4   6   8      124.50      100.75     15.04 o 
   5   6   8      387.68      380.81     17.20 o 
   6   6   8       13.55       21.24     10.40 o 
   7   6   8      244.57      276.68     20.47 o 
   8   6   8        0.90       -4.98     11.83 o 
   9   6   8       15.14       24.84     13.13 o 
  -6   7   8       88.08       86.44     23.36 o 
  -5   7   8       18.69       15.36     19.81 o 
  -4   7   8      104.36      100.48     21.50 o 
  -3   7   8       40.83       49.90     19.04 o 
  -2   7   8      440.97      417.16     15.27 o 
  -1   7   8        6.67       10.29      8.23 o 
   0   7   8      816.11      803.59     23.17 o 
   1   7   8        0.91        5.15      9.21 o 
   2   7   8        5.24        4.35      9.91 o 
   3   7   8        3.27        2.95     10.29 o 
   4   7   8       92.32       98.34     19.31 o 
   5   7   8        1.72       -0.50     17.31 o 
 -15   0   9      947.62     1091.61     45.04 o 
 -13   0   9     1927.21     1897.39     38.73 o 
 -11   0   9      446.72      453.63     15.74 o 
  -9   0   9     1258.34     1297.09     23.88 o 
  -7   0   9     1461.21     1469.88     23.90 o 
  -5   0   9     3142.96     3177.39     39.69 o 
  -3   0   9     9282.49     8889.91     99.36 o 
  -1   0   9     8781.67     8822.86     92.54 o 
   1   0   9     2230.36     2160.05     27.50 o 
   3   0   9     1224.40     1140.81     20.79 o 
   5   0   9      964.86     1009.12     17.70 o 
   7   0   9        8.35        6.03      4.59 o 
   9   0   9     1788.45     1796.14     48.69 o 
  11   0   9      527.15      536.27     26.27 o 
 -16   1   9      129.85      175.19     21.04 o 
 -15   1   9       27.09       26.69     11.36 o 
 -14   1   9       14.79       29.02      9.36 o 
 -13   1   9       14.09       12.55      7.13 o 
 -12   1   9     1334.88     1327.10     22.20 o 
 -11   1   9      106.88       98.92      5.74 o 
 -10   1   9     4713.10     4635.72     64.69 o 
  -9   1   9       42.86       44.18      3.99 o 
  -8   1   9      170.77      156.98      4.93 o 
  -7   1   9     1840.88     1862.95     19.25 o 
  -6   1   9        0.29        4.13      2.22 o 
  -5   1   9      152.14      149.43      3.49 o 
  -4   1   9       92.15       98.53      2.74 o 
  -3   1   9       71.47       82.22      2.40 o 
  -2   1   9      232.28      229.15      3.62 o 
  -1   1   9       37.56       39.85      1.91 o 
   0   1   9     1343.77     1324.91     10.89 o 
   1   1   9      144.12      144.48      2.68 o 
   2   1   9     4106.02     4076.93     40.59 o 
   3   1   9      777.84      768.24     10.20 o 
   4   1   9     1325.45     1287.41     14.17 o 
   5   1   9      951.59      944.09     10.75 o 
   6   1   9      155.83      162.83      5.51 o 
   7   1   9      249.69      248.23      6.20 o 
   8   1   9       10.80        1.72      3.87 o 
   9   1   9       45.02       49.41      5.13 o 
  10   1   9       29.03       27.54      6.93 o 
  11   1   9       66.08       53.35      8.43 o 
  12   1   9      654.22      678.34     29.27 o 
  13   1   9       40.47       28.95     17.81 o 
 -15   2   9      498.73      501.31     28.36 o 
 -14   2   9      236.45      242.74     14.05 o 
 -13   2   9       19.97       16.55      8.24 o 
 -12   2   9      276.26      262.05      9.16 o 
 -11   2   9      266.83      276.41      8.33 o 
 -10   2   9       75.02       79.31      5.15 o 
  -9   2   9      327.03      353.04      8.31 o 
  -8   2   9      246.57      232.25      8.27 o 
  -7   2   9       23.93       21.25      2.90 o 
  -6   2   9        3.56        3.06      2.52 o 
  -5   2   9     2114.62     2132.01     20.45 o 
  -4   2   9       82.07       84.26      2.65 o 
  -3   2   9     3396.81     3398.09     30.15 o 
  -2   2   9      799.05      808.78      8.51 o 
  -1   2   9     1106.41     1009.87     11.13 o 
   0   2   9      702.95      673.26      7.79 o 
   1   2   9      105.96      123.54      3.37 o 
   2   2   9     4367.32     4362.59     41.83 o 
   3   2   9       45.56       48.51      3.22 o 
   4   2   9     1442.02     1402.88     15.95 o 
   5   2   9      277.86      265.69      6.27 o 
   6   2   9       27.89       23.55      3.96 o 
   7   2   9      129.96      130.07      6.25 o 
   8   2   9      323.21      310.19      9.35 o 
   9   2   9     2419.24     2426.96     35.90 o 
  10   2   9      237.68      245.17      9.29 o 
  11   2   9      568.93      581.60     19.08 o 
  12   2   9      942.10     1007.79     29.90 o 
 -14   3   9       12.34       14.00     13.63 o 
 -13   3   9       14.65        9.41     11.86 o 
 -12   3   9        7.62        9.95     10.68 o 
 -11   3   9        2.10        4.64      6.62 o 
 -10   3   9      183.95      183.18      9.00 o 
  -9   3   9       66.68       78.66      6.64 o 
  -8   3   9     2442.90     2471.12     32.77 o 
  -7   3   9     2057.70     2079.46     25.77 o 
  -6   3   9      375.02      374.36      8.15 o 
  -5   3   9      226.18      218.18      4.98 o 
  -4   3   9        2.69        5.49      2.39 o 
  -3   3   9       91.88       95.33      3.07 o 
  -2   3   9        5.21        7.96      1.81 o 
  -1   3   9        7.58        8.57      1.85 o 
   0   3   9      457.62      468.23      6.99 o 
   1   3   9       67.22       70.29      4.20 o 
   2   3   9      251.21      252.19      5.66 o 
   3   3   9     1763.53     1752.92     20.43 o 
   4   3   9     6698.97     6597.87     81.21 o 
   5   3   9     1424.93     1410.67     20.34 o 
   6   3   9      596.74      587.25     11.34 o 
   7   3   9      683.02      694.11     13.97 o 
   8   3   9       61.29       61.96      6.28 o 
   9   3   9      108.73      117.45      7.78 o 
  10   3   9      108.62      100.23      9.18 o 
  11   3   9        1.68       -1.28      8.78 o 
  12   3   9      102.12       93.45     15.28 o 
 -13   4   9      376.23      343.53     21.50 o 
 -12   4   9      142.12      134.61     14.18 o 
 -11   4   9      348.38      336.12     18.22 o 
 -10   4   9       42.60       54.22     10.23 o 
  -9   4   9      134.48      132.43     11.40 o 
  -8   4   9      102.11      115.58     12.11 o 
  -7   4   9      252.66      236.61      6.73 o 
  -6   4   9      863.73      839.59     20.39 o 
  -5   4   9       67.42       57.42      3.50 o 
  -4   4   9      465.62      481.32      8.20 o 
  -3   4   9       51.93       57.60      3.23 o 
  -2   4   9      441.16      441.22      8.09 o 
  -1   4   9        3.60        6.26      2.88 o 
   0   4   9      666.69      663.68     10.21 o 
   1   4   9      732.48      754.98     11.66 o 
   2   4   9      316.26      332.28     11.10 o 
   3   4   9     2372.94     2370.21     34.27 o 
   4   4   9       72.20       72.96      6.29 o 
   5   4   9      628.83      624.89     11.92 o 
   6   4   9      118.37      106.48      6.03 o 
   7   4   9       22.79       36.30      6.10 o 
   8   4   9       35.59       29.72      6.57 o 
   9   4   9      837.66      824.04     21.82 o 
  10   4   9       99.20      110.09     13.05 o 
  11   4   9     1176.31     1212.02     71.53 o 
  12   4   9      190.07      218.09     26.59 o 
 -11   5   9      262.44      298.90     18.41 o 
 -10   5   9      126.87      131.57     12.27 o 
  -9   5   9      271.75      265.68     15.13 o 
  -8   5   9      599.23      590.69     18.43 o 
  -7   5   9       79.24       91.51      5.23 o 
  -6   5   9      352.50      358.08     10.51 o 
  -5   5   9        9.04        8.98      8.34 o 
  -4   5   9       52.40       42.00      8.74 o 
  -3   5   9       15.12       28.98      8.22 o 
  -2   5   9        0.16       -2.78      3.30 o 
  -1   5   9      476.99      484.50      9.87 o 
   0   5   9       46.49       42.90      4.48 o 
   1   5   9      153.21      163.49      7.84 o 
   2   5   9      508.62      499.94     17.49 o 
   3   5   9      215.05      214.83      9.21 o 
   4   5   9     1997.95     1992.71     36.88 o 
   5   5   9      349.70      334.16     10.29 o 
   6   5   9      104.86       98.38      7.76 o 
   7   5   9      350.87      364.22     14.31 o 
   8   5   9       87.19       85.34     10.08 o 
   9   5   9      188.93      193.63     14.65 o 
  10   5   9        1.90       -0.93     13.06 o 
  -9   6   9       45.39       54.85     10.04 o 
  -8   6   9      555.91      591.98     21.81 o 
  -6   6   9     1068.15     1079.13     34.19 o 
  -5   6   9      121.67      122.78     15.52 o 
  -4   6   9     1061.51     1139.45     47.10 o 
  -3   6   9       38.33       43.80     12.90 o 
  -2   6   9     2181.69     2250.83     64.36 o 
  -1   6   9        4.19        7.36     10.50 o 
   0   6   9      142.91      138.84     13.86 o 
   1   6   9       25.79       26.72     14.95 o 
   2   6   9      284.38      267.24     13.68 o 
   3   6   9      104.64      119.92     10.92 o 
   4   6   9      467.14      495.67     19.51 o 
   5   6   9        6.87        3.32     10.11 o 
   6   6   9      454.88      424.63     19.71 o 
   7   6   9        0.12       -1.30     11.30 o 
   8   6   9      130.99      134.63     15.26 o 
  -4   7   9      113.53      150.43     24.27 o 
  -3   7   9        5.26        1.50     20.13 o 
  -2   7   9       37.06       37.63      8.37 o 
  -1   7   9      196.54      213.18     12.00 o 
   0   7   9       42.83       37.68     10.04 o 
   1   7   9      141.39      147.74     20.04 o 
   2   7   9       17.65       16.68     18.63 o 
   3   7   9       16.64       11.73     18.36 o 
 -14   0  10      123.91      125.43     18.00 o 
 -12   0  10     1625.63     1649.24     34.49 o 
 -10   0  10     4134.62     4031.33     74.50 o 
  -8   0  10      823.21      863.84     15.20 o 
  -6   0  10     1195.75     1194.81     21.33 o 
  -4   0  10     2564.61     2532.74     45.54 o 
  -2   0  10      296.69      287.50      5.99 o 
   0   0  10     3515.24     3535.68     39.75 o 
   2   0  10     2670.07     2598.37     33.19 o 
   4   0  10      200.51      197.36     13.52 o 
   6   0  10       69.08       66.74      5.31 o 
   8   0  10      434.69      412.98     13.20 o 
  10   0  10      429.96      410.06     27.95 o 
 -15   1  10       70.80       57.31     16.91 o 
 -14   1  10       90.59       92.21     11.06 o 
 -13   1  10       49.52       43.65      7.88 o 
 -12   1  10        4.84        0.31      5.89 o 
 -11   1  10      315.22      337.17      9.85 o 
 -10   1  10      261.29      282.10      8.02 o 
  -9   1  10     1910.23     1927.10     24.58 o 
  -8   1  10       19.81       15.26      3.75 o 
  -7   1  10      726.46      733.43     10.56 o 
  -6   1  10      223.34      227.75      5.55 o 
  -5   1  10       39.46       39.66      2.95 o 
  -4   1  10     1594.61     1608.39     16.88 o 
  -3   1  10     1504.06     1461.58     14.52 o 
  -2   1  10     1065.50     1069.11     10.49 o 
  -1   1  10     2300.06     2327.91     20.40 o 
   0   1  10       50.51       50.84      2.15 o 
   1   1  10      155.48      154.79      3.20 o 
   2   1  10       71.44       73.21      3.16 o 
   3   1  10      332.72      338.94      5.68 o 
   4   1  10      179.50      175.02      4.79 o 
   5   1  10     1127.71     1113.57     15.35 o 
   6   1  10      577.26      581.93      9.55 o 
   7   1  10       29.17       38.43      4.08 o 
   8   1  10      226.35      209.98      7.88 o 
   9   1  10     2113.91     2168.68     57.91 o 
  10   1  10      165.48      171.08      9.57 o 
  11   1  10      813.02      805.46     33.65 o 
 -15   2  10       13.83       18.81     15.54 o 
 -14   2  10       62.73       41.67     14.41 o 
 -13   2  10      174.78      166.99     12.29 o 
 -12   2  10      619.91      614.99     17.56 o 
 -11   2  10      425.24      440.12     11.49 o 
 -10   2  10     1788.21     1831.72     25.90 o 
  -9   2  10       64.84       53.11      4.78 o 
  -8   2  10      272.58      268.66      7.37 o 
  -7   2  10     1263.03     1242.29     16.80 o 
  -6   2  10       43.11       44.97      3.21 o 
  -5   2  10      559.89      534.28      7.48 o 
  -4   2  10      251.40      252.61      4.84 o 
  -3   2  10       36.00       39.07      2.36 o 
  -2   2  10       83.93       83.05      3.00 o 
  -1   2  10      106.20       94.52      3.38 o 
   0   2  10     1134.85     1115.68     13.15 o 
   1   2  10       92.23       90.97      3.57 o 
   2   2  10     2083.57     2092.09     22.74 o 
   3   2  10      757.62      748.12     12.41 o 
   4   2  10     1694.13     1699.88     23.61 o 
   5   2  10     3519.98     3491.00     41.63 o 
   6   2  10      121.64      135.66      5.47 o 
   7   2  10     1297.83     1328.53     21.74 o 
   8   2  10        5.81        3.55      5.63 o 
   9   2  10        5.49        2.22      6.91 o 
  10   2  10      255.05      243.11     10.89 o 
  11   2  10       20.85       22.50     10.76 o 
  12   2  10        3.70        1.27     18.45 o 
 -14   3  10      117.84      132.34     17.27 o 
 -13   3  10       55.92       59.85     14.00 o 
 -12   3  10       11.48       10.73     11.36 o 
 -11   3  10        4.97       -0.36      9.95 o 
 -10   3  10       52.20       49.65      7.12 o 
  -9   3  10       17.07        5.60      6.12 o 
  -8   3  10       40.79       31.73      6.00 o 
  -7   3  10        9.05        1.59      4.69 o 
  -6   3  10     2242.61     2238.02     29.26 o 
  -5   3  10     1440.19     1470.70     19.15 o 
  -4   3  10     2400.07     2438.31     29.45 o 
  -3   3  10     4072.52     4017.99     43.47 o 
  -2   3  10      509.63      509.54      6.88 o 
  -1   3  10     2712.55     2660.63     31.73 o 
   0   3  10      583.29      577.06      9.25 o 
   1   3  10       14.58       10.40      3.31 o 
   2   3  10       52.40       59.09      4.04 o 
   3   3  10      316.19      311.08      8.82 o 
   4   3  10       10.67       13.54      4.97 o 
   5   3  10        0.84        4.21      4.86 o 
   6   3  10     2136.83     2073.51     28.60 o 
   7   3  10      841.61      828.86     16.06 o 
   8   3  10      355.49      359.85     11.16 o 
   9   3  10     2438.78     2369.05     39.97 o 
  10   3  10       68.23       72.51     11.06 o 
  11   3  10      452.56      498.54     33.68 o 
  12   3  10      200.09      189.24     24.13 o 
 -12   4  10       24.66       16.72     11.91 o 
 -11   4  10       35.01       39.77     11.68 o 
 -10   4  10       83.55       88.57     11.36 o 
  -9   4  10      302.55      306.32     36.08 o 
  -8   4  10      186.80      202.87     10.29 o 
  -7   4  10      229.91      214.85      9.46 o 
  -6   4  10      184.12      187.02      5.94 o 
  -5   4  10      178.80      152.75      7.45 o 
  -4   4  10        9.66        7.38      3.55 o 
  -3   4  10      461.52      429.27      8.63 o 
  -2   4  10       36.25       30.01      3.80 o 
  -1   4  10      243.62      253.40      6.90 o 
   0   4  10      593.86      583.40     11.41 o 
   1   4  10       10.86       13.10      5.13 o 
   2   4  10     1038.57     1068.80     17.83 o 
   3   4  10      926.07      879.72     17.89 o 
   4   4  10     3306.47     3398.60     66.05 o 
   5   4  10     1071.52     1036.38     20.63 o 
   6   4  10      607.26      617.18     13.89 o 
   7   4  10      215.69      227.08     11.34 o 
   8   4  10       55.78       44.87      9.07 o 
   9   4  10       20.70       25.93     11.70 o 
  10   4  10        0.27       -6.82     12.31 o 
  11   4  10       26.41       43.17     20.95 o 
 -11   5  10       66.55       70.85     12.95 o 
 -10   5  10      322.54      355.11     19.27 o 
  -9   5  10       69.95       58.67     10.23 o 
  -8   5  10      729.27      737.90     26.04 o 
  -7   5  10        0.47        0.85      6.47 o 
  -6   5  10      287.85      276.58      8.78 o 
  -5   5  10     1324.55     1360.74     42.43 o 
  -4   5  10      202.28      196.72      6.49 o 
  -3   5  10     1203.42     1222.59     23.84 o 
  -2   5  10        1.84        6.21      4.04 o 
  -1   5  10      283.03      285.82      9.86 o 
   0   5  10       65.32       79.75      7.19 o 
   1   5  10       13.11       16.91      6.08 o 
   2   5  10       38.27       33.66      6.54 o 
   3   5  10        0.24        1.74      6.57 o 
   4   5  10        0.17       -2.16      7.50 o 
   5   5  10      138.50      167.31     12.40 o 
   6   5  10       26.30       24.41      8.76 o 
   7   5  10      560.55      555.45     18.05 o 
   8   5  10       15.75       26.81     10.17 o 
   9   5  10      510.80      513.07     23.41 o 
  -8   6  10       54.46       46.45      9.32 o 
  -7   6  10       37.01       43.54      7.73 o 
  -4   6  10      226.78      210.25     16.61 o 
  -3   6  10      317.62      315.82     11.48 o 
  -2   6  10        8.18       21.41      9.47 o 
  -1   6  10      761.36      790.94     29.06 o 
   0   6  10      147.22      197.59     19.14 o 
   1   6  10     1181.10     1168.77     30.61 o 
   2   6  10        7.69        4.02      9.02 o 
   3   6  10        4.52        6.55      9.86 o 
   4   6  10      245.10      253.47     23.63 o 
   5   6  10       35.27       26.25     11.55 o 
   6   6  10       52.83       49.92     12.80 o 
   7   6  10        4.69       10.00     19.72 o 
 -15   0  11        1.46        8.63     17.86 o 
 -13   0  11        0.42       12.04     14.32 o 
 -11   0  11       59.90       72.56      8.79 o 
  -9   0  11     2465.93     2480.64     47.05 o 
  -7   0  11      516.34      506.71     12.54 o 
  -5   0  11      850.56      823.75     16.35 o 
  -3   0  11     2564.44     2567.31     36.24 o 
  -1   0  11      175.30      167.73      4.56 o 
   1   0  11      377.57      353.65      8.56 o 
   3   0  11     1515.06     1496.93     56.56 o 
   5   0  11      182.24      218.02     23.86 o 
   7   0  11       54.35       64.46      7.26 o 
   9   0  11      934.11      963.01     29.95 o 
 -15   1  11       15.36       29.31     17.45 o 
 -14   1  11      238.38      246.16     15.85 o 
 -13   1  11       14.88       18.41      9.24 o 
 -12   1  11       54.39       39.41      7.33 o 
 -11   1  11      140.32      137.71      7.34 o 
 -10   1  11      116.03      119.71      6.74 o 
  -9   1  11      551.78      548.84     11.03 o 
  -8   1  11      134.20      133.10      5.25 o 
  -7   1  11      666.28      692.37     13.79 o 
  -6   1  11     3021.03     3008.38     33.86 o 
  -5   1  11       65.51       69.85      4.31 o 
  -4   1  11      137.96      141.21      4.31 o 
  -3   1  11     1152.50     1127.85     12.67 o 
  -2   1  11      579.62      559.56      7.41 o 
  -1   1  11     1254.50     1252.32     12.13 o 
   0   1  11      165.68      176.48      3.75 o 
   1   1  11      851.12      843.61      9.14 o 
   2   1  11     2131.68     2155.70     23.46 o 
   3   1  11      268.12      261.85      6.04 o 
   4   1  11     2255.23     2266.60     28.12 o 
   5   1  11      123.36      119.18      6.15 o 
   6   1  11       88.91      105.57      6.17 o 
   7   1  11      482.69      491.75     11.86 o 
   8   1  11      653.54      640.68     15.59 o 
   9   1  11      403.95      412.80     13.45 o 
  10   1  11      682.80      673.84     24.85 o 
  11   1  11        6.50        6.36     18.41 o 
 -14   2  11        6.81       11.68     15.04 o 
 -13   2  11       41.40       38.13     13.95 o 
 -12   2  11       70.27       64.31      9.21 o 
 -11   2  11      236.46      227.96      9.42 o 
 -10   2  11        1.88        3.40      5.47 o 
  -9   2  11      251.52      271.17      7.92 o 
  -8   2  11        4.91        7.46      4.24 o 
  -7   2  11     1328.75     1349.99     19.78 o 
  -6   2  11      233.76      230.13      6.68 o 
  -5   2  11      525.69      536.55      9.24 o 
  -4   2  11      765.55      745.22     11.05 o 
  -3   2  11     2386.33     2318.60     23.42 o 
  -2   2  11      366.48      362.32      6.02 o 
  -1   2  11      661.03      648.00      9.06 o 
   0   2  11        0.17       -0.58      2.93 o 
   1   2  11      227.16      210.43      5.88 o 
   2   2  11      948.30      957.38     13.91 o 
   3   2  11      353.08      326.87      7.61 o 
   4   2  11      251.48      263.76      7.81 o 
   5   2  11      254.22      234.41      7.39 o 
   6   2  11      807.96      850.02     15.99 o 
   7   2  11      325.73      351.99     12.36 o 
   8   2  11      575.89      579.46     15.49 o 
   9   2  11      900.40      964.25     21.24 o 
  10   2  11      265.07      262.27     13.72 o 
  11   2  11      511.76      507.53     19.55 o 
 -13   3  11      331.53      392.70     24.50 o 
 -12   3  11      129.00      131.20     15.36 o 
 -11   3  11      168.35      193.05     15.36 o 
 -10   3  11      870.53      835.47     25.34 o 
  -9   3  11      372.96      369.38     12.31 o 
  -8   3  11     1178.21     1202.19     23.41 o 
  -7   3  11     1367.33     1367.08     25.55 o 
  -6   3  11       42.22       33.86      5.33 o 
  -5   3  11      258.99      260.53      9.27 o 
  -4   3  11     1758.51     1693.22     21.83 o 
  -3   3  11     2291.44     2282.79     28.04 o 
  -2   3  11      512.83      515.54      9.98 o 
  -1   3  11     4033.71     3991.25     49.58 o 
   0   3  11      187.89      201.43      7.13 o 
   1   3  11      501.04      516.91     14.76 o 
   2   3  11     5453.73     5228.57     79.65 o 
   3   3  11      677.73      643.71     13.15 o 
   4   3  11      827.23      835.95     16.21 o 
   5   3  11      407.67      387.96     12.90 o 
   6   3  11       43.29       43.33      7.03 o 
   7   3  11       78.74       86.83      8.07 o 
   8   3  11      493.42      485.26     20.59 o 
   9   3  11      405.43      381.59     18.81 o 
  10   3  11       11.76       10.23     13.17 o 
  11   3  11      279.60      321.03     26.49 o 
  12   3  11        1.92      -14.91     20.04 o 
 -12   4  11      219.90      244.91     17.95 o 
 -11   4  11      386.31      419.83     22.63 o 
 -10   4  11      208.00      204.14     14.68 o 
  -9   4  11       39.00       26.77     10.00 o 
  -8   4  11       73.24       68.85      9.82 o 
  -7   4  11       34.81       39.29      6.95 o 
  -6   4  11      225.64      218.65     15.00 o 
  -5   4  11      858.80      850.74     20.19 o 
  -4   4  11      467.72      469.99     12.22 o 
  -3   4  11     1558.27     1553.42     23.75 o 
  -2   4  11      185.61      177.47      7.91 o 
  -1   4  11       50.10       45.05      5.78 o 
   0   4  11        3.35        6.36      5.38 o 
   1   4  11       16.31       14.29      5.84 o 
   2   4  11       36.96       43.02      6.58 o 
   3   4  11        5.89        0.25      6.00 o 
   4   4  11        5.81        6.32      6.42 o 
   5   4  11       55.63       52.64      7.45 o 
   6   4  11      165.67      165.74     10.53 o 
   7   4  11     1009.63     1054.73     25.08 o 
   8   4  11      513.89      500.01     20.98 o 
   9   4  11      855.56      860.52     40.76 o 
  10   4  11      155.11      171.97     23.81 o 
 -10   5  11        0.60        2.77     11.04 o 
  -9   5  11       45.03       42.67     10.68 o 
  -8   5  11     1238.98     1242.54     40.36 o 
  -7   5  11        3.15       -1.86      7.86 o 
  -6   5  11      226.42      208.32     12.54 o 
  -5   5  11        4.02       -4.20      6.49 o 
  -4   5  11      673.01      668.25     39.45 o 
  -3   5  11       82.60       74.74      6.95 o 
  -2   5  11      742.02      735.60     18.17 o 
  -1   5  11      263.31      292.86     15.69 o 
   0   5  11      353.20      399.21     13.89 o 
   1   5  11       53.10       68.03      8.14 o 
   2   5  11      509.04      535.84     34.33 o 
   3   5  11      142.93      151.91      9.99 o 
   4   5  11      517.41      512.01     17.03 o 
   5   5  11      282.97      287.30     13.29 o 
   6   5  11       35.64       43.38     10.31 o 
   7   5  11      728.40      772.47     26.69 o 
   8   5  11      576.66      519.33     23.97 o 
  -7   6  11      124.89      124.61     10.13 o 
  -6   6  11      262.62      268.31     13.72 o 
  -5   6  11       67.32       78.44      8.32 o 
  -4   6  11        1.78        5.77      7.27 o 
  -3   6  11      271.56      247.13     14.22 o 
  -2   6  11      137.20      137.79      9.47 o 
  -1   6  11       93.27      104.32      9.45 o 
   0   6  11      139.91      165.07     10.93 o 
   1   6  11       40.54       41.87     10.07 o 
   2   6  11       43.31       58.17     11.20 o 
   3   6  11        1.59        7.78     11.02 o 
   4   6  11      191.96      179.03     14.45 o 
   5   6  11      109.22       99.57     14.00 o 
 -14   0  12       46.03       41.54     18.27 o 
 -12   0  12        5.02        0.82     14.04 o 
 -10   0  12     1844.22     1834.21     37.14 o 
  -8   0  12       52.61       53.34      7.59 o 
  -6   0  12      509.59      491.93     12.70 o 
  -4   0  12      329.04      348.87     11.52 o 
  -2   0  12      148.59      147.26      6.10 o 
   0   0  12     1657.80     1640.03     22.81 o 
   2   0  12     4805.81     4661.71     70.54 o 
   4   0  12     1787.04     1728.85     42.45 o 
   6   0  12        5.17        3.12      8.11 o 
   8   0  12        0.34       -1.34     10.64 o 
 -14   1  12       53.94       54.31     17.50 o 
 -13   1  12       28.24       23.72     11.33 o 
 -12   1  12       10.54        8.13      7.75 o 
 -11   1  12      563.91      575.31     15.11 o 
 -10   1  12      269.08      272.86      9.35 o 
  -9   1  12      540.95      557.50     12.34 o 
  -8   1  12        4.25        5.79      4.87 o 
  -7   1  12        3.08        0.93      4.23 o 
  -6   1  12     1198.62     1212.50     18.20 o 
  -5   1  12      240.08      236.06      6.99 o 
  -4   1  12     1089.94     1081.16     16.40 o 
  -3   1  12      223.52      232.03      7.12 o 
  -2   1  12      116.34      119.80      4.19 o 
  -1   1  12      822.81      781.74      9.93 o 
   0   1  12      339.20      329.10      6.63 o 
   1   1  12       15.25       23.04      4.58 o 
   2   1  12      888.67      883.01     13.30 o 
   3   1  12        9.02       15.21      4.24 o 
   4   1  12      112.52      108.91      6.83 o 
   5   1  12       13.51       15.41      6.12 o 
   6   1  12      218.08      208.96      9.75 o 
   7   1  12      310.63      338.38     14.35 o 
   8   1  12       10.00        5.50      8.74 o 
   9   1  12     2633.76     2745.82     54.48 o 
  10   1  12      315.80      332.48     27.95 o 
 -13   2  12      470.93      459.68     27.72 o 
 -12   2  12        8.27        9.50     12.91 o 
 -11   2  12       11.31       -1.51      8.18 o 
 -10   2  12      692.55      711.48     16.51 o 
  -9   2  12      123.50      117.74      7.00 o 
  -8   2  12      111.08      114.38      6.01 o 
  -7   2  12       76.96       80.70      5.66 o 
  -6   2  12      131.74      131.06      5.72 o 
  -5   2  12        0.15        1.23      4.25 o 
  -4   2  12     1011.38     1009.58     17.04 o 
  -3   2  12     1558.80     1537.87     21.73 o 
  -2   2  12      116.32      116.12      5.42 o 
  -1   2  12      970.35      948.64     16.35 o 
   0   2  12      612.16      611.84     11.29 o 
   1   2  12      122.00      118.29      5.59 o 
   2   2  12     2003.54     1978.72     27.14 o 
   3   2  12       45.53       45.19      5.58 o 
   4   2  12     1349.12     1369.71     22.74 o 
   5   2  12       75.51       91.43      7.79 o 
   6   2  12        6.98       -1.03      7.66 o 
   7   2  12        0.44       -2.22      8.51 o 
   8   2  12      235.78      223.01     12.06 o 
   9   2  12       87.73      106.61     11.22 o 
  10   2  12      134.99      122.67     16.34 o 
 -12   3  12       32.66       51.49     14.63 o 
 -11   3  12      504.45      504.54     25.18 o 
 -10   3  12      472.03      486.18     23.50 o 
  -9   3  12      499.45      526.78     19.54 o 
  -8   3  12      404.58      402.06     20.00 o 
  -7   3  12      380.11      380.01     12.29 o 
  -6   3  12      621.92      636.50     15.35 o 
  -5   3  12     2424.27     2424.94     40.86 o 
  -4   3  12     2068.79     2055.30     40.89 o 
  -3   3  12     1211.20     1170.91     25.41 o 
  -2   3  12       53.22       58.62      9.31 o 
  -1   3  12      411.10      412.05     11.56 o 
   0   3  12      280.23      299.51     14.10 o 
   1   3  12     2278.95     2205.50     36.71 o 
   2   3  12      876.34      863.30     18.21 o 
   3   3  12       93.52      102.00      7.43 o 
   4   3  12      804.52      810.94     21.04 o 
   5   3  12      371.67      344.32     13.93 o 
   6   3  12      271.95      266.21     12.47 o 
   7   3  12      304.28      306.90     22.00 o 
   8   3  12      153.55      124.43     13.91 o 
   9   3  12       97.65       97.95     14.00 o 
  10   3  12       33.01       11.32     17.41 o 
  11   3  12        1.08       -6.04     21.27 o 
 -11   4  12      172.29      174.38     16.41 o 
 -10   4  12        6.29        6.54     11.27 o 
  -9   4  12      109.13      125.39     12.86 o 
  -8   4  12       28.44       19.50      9.82 o 
  -7   4  12       57.63       52.58      9.54 o 
  -6   4  12       21.95       17.92      7.58 o 
  -5   4  12       45.27       38.87      7.13 o 
  -4   4  12      507.37      479.06     16.94 o 
  -3   4  12      394.34      409.71     13.81 o 
  -2   4  12      304.66      335.63     12.39 o 
  -1   4  12      556.56      574.08     16.30 o 
   0   4  12      466.95      447.66     13.59 o 
   1   4  12      373.10      334.55     11.41 o 
   2   4  12        1.42        5.50      6.63 o 
   3   4  12        4.16        4.26      6.80 o 
   4   4  12      776.51      715.13     19.33 o 
   5   4  12      234.38      217.78     13.98 o 
   6   4  12        1.11        4.78     10.71 o 
   7   4  12      103.32       87.44     17.22 o 
   8   4  12      384.26      414.92     29.59 o 
   9   4  12        0.70        5.32     18.72 o 
  -9   5  12      241.56      241.32     17.86 o 
  -8   5  12      163.02      150.56     13.09 o 
  -7   5  12        0.69       -1.09      8.86 o 
  -6   5  12        4.66        6.00      8.45 o 
  -5   5  12      997.26      949.00     32.04 o 
  -4   5  12        1.55        1.82      8.27 o 
  -3   5  12      951.32      955.23     38.11 o 
  -2   5  12      693.63      679.21     21.77 o 
  -1   5  12      272.74      265.67     14.02 o 
   0   5  12      374.48      415.79     17.52 o 
   1   5  12     1222.73     1231.87     28.88 o 
   2   5  12       36.66       37.41      9.04 o 
   3   5  12      297.84      351.43     25.74 o 
   4   5  12       66.53       79.97     12.58 o 
   5   5  12       39.01       50.54     15.63 o 
   6   5  12      394.47      384.24     27.95 o 
   7   5  12       93.99       86.26     19.00 o 
  -5   6  12       45.81       48.81      9.50 o 
  -4   6  12        0.37       11.86      9.27 o 
  -3   6  12      180.19      189.92     14.32 o 
  -2   6  12       53.36       53.31     10.77 o 
  -1   6  12      265.81      258.72     17.72 o 
   0   6  12        1.39       20.22     12.27 o 
   1   6  12      267.11      259.68     18.45 o 
   2   6  12        8.10       10.73     13.54 o 
 -13   0  13      141.11      137.93     20.00 o 
 -11   0  13        1.59        7.95     13.77 o 
  -9   0  13       44.35       51.49      8.74 o 
  -7   0  13     3726.15     3616.12     66.20 o 
  -5   0  13      261.85      280.39     10.98 o 
  -3   0  13      544.77      544.40     17.66 o 
  -1   0  13      711.35      663.95     20.98 o 
   1   0  13       91.22       80.55      6.66 o 
   3   0  13     1567.64     1524.95     43.61 o 
   5   0  13      769.39      749.44     24.17 o 
   7   0  13     1208.78     1254.61     35.72 o 
   9   0  13     1404.92     1427.00     61.08 o 
 -13   1  13      566.59      577.70     23.24 o 
 -12   1  13        3.17        9.11     10.48 o 
 -11   1  13        0.76        1.12      7.43 o 
 -10   1  13      656.28      680.51     16.36 o 
  -9   1  13       81.38       77.80      6.87 o 
  -8   1  13      274.32      270.85     11.36 o 
  -7   1  13      163.09      161.00      6.98 o 
  -6   1  13      501.49      482.71     11.10 o 
  -5   1  13       27.71       25.15      4.55 o 
  -4   1  13      428.39      420.03      9.38 o 
  -3   1  13      693.52      682.14     11.35 o 
  -2   1  13       10.75        7.91      3.93 o 
  -1   1  13      741.42      752.81     12.31 o 
   0   1  13      769.54      755.25     11.61 o 
   1   1  13      210.98      203.06      7.34 o 
   2   1  13     4375.11     4327.04     60.35 o 
   3   1  13      392.56      417.58     12.30 o 
   4   1  13     1738.24     1781.26     28.18 o 
   5   1  13      226.52      218.97      9.69 o 
   6   1  13       21.63       16.99      7.09 o 
   7   1  13       23.75       17.87      9.69 o 
   8   1  13      549.63      532.63     19.18 o 
   9   1  13        0.82        9.08     12.52 o 
 -13   2  13      221.34      176.56     19.41 o 
 -12   2  13      657.18      667.83     31.31 o 
 -11   2  13      300.69      318.58     21.41 o 
 -10   2  13      736.90      745.49     25.30 o 
  -9   2  13      466.05      493.36     13.84 o 
  -8   2  13       22.96       18.38      6.01 o 
  -7   2  13      224.53      230.17      8.25 o 
  -6   2  13        4.44        4.92      4.98 o 
  -5   2  13      349.75      361.62     11.19 o 
  -4   2  13        5.91        4.78      4.70 o 
  -3   2  13      363.22      382.34      9.83 o 
  -2   2  13        3.10        5.33      5.21 o 
  -1   2  13        8.04        4.62      5.31 o 
   0   2  13      349.90      342.58      9.81 o 
   1   2  13      281.48      293.12     12.29 o 
   2   2  13      320.02      318.25     11.44 o 
   3   2  13     1042.21     1008.90     18.38 o 
   4   2  13      371.83      367.15     12.47 o 
   5   2  13        5.43        1.29      6.84 o 
   6   2  13       38.69       37.07      8.81 o 
   7   2  13      477.65      479.10     21.89 o 
   8   2  13        3.61       11.02     12.77 o 
   9   2  13     1129.86     1217.68     49.63 o 
  10   2  13        0.47        3.91     18.04 o 
 -11   3  13       16.75        7.14     13.54 o 
 -10   3  13       85.68       72.62     13.86 o 
  -9   3  13       85.32       78.35     13.00 o 
  -8   3  13        7.83        7.23     10.45 o 
  -7   3  13       85.05       91.87      8.88 o 
  -6   3  13      963.89      943.82     29.13 o 
  -5   3  13      163.68      155.95      9.58 o 
  -4   3  13      595.47      632.76     17.42 o 
  -3   3  13     1379.02     1342.71     29.04 o 
  -2   3  13     1428.43     1413.30     34.51 o 
  -1   3  13      865.68      889.25     21.68 o 
   0   3  13      269.06      263.23     11.71 o 
   1   3  13       13.30       13.31      7.33 o 
   2   3  13       22.40       23.47      7.80 o 
   3   3  13      311.71      297.01     12.89 o 
   4   3  13        1.14       -0.27      8.10 o 
   5   3  13        1.77        3.13      9.95 o 
   6   3  13      178.63      167.51     18.22 o 
   7   3  13        0.09        4.86     15.13 o 
   8   3  13      199.42      198.46     22.13 o 
   9   3  13       81.43       75.80     20.59 o 
  10   3  13        6.53        8.54     21.36 o 
 -10   4  13      204.92      222.73     17.45 o 
  -9   4  13      201.55      196.96     16.04 o 
  -8   4  13      337.49      328.35     19.59 o 
  -7   4  13       79.39       70.58     11.23 o 
  -6   4  13       64.27       53.90     10.09 o 
  -5   4  13        8.39       13.54      9.09 o 
  -4   4  13      250.22      231.14     15.36 o 
  -3   4  13      139.64      135.05     10.14 o 
  -2   4  13       44.72       64.00      9.37 o 
  -1   4  13      152.74      135.93     10.65 o 
   0   4  13       37.50       44.11     15.47 o 
   1   4  13      367.21      415.29     17.78 o 
   2   4  13       20.77       35.13     10.01 o 
   3   4  13       49.70       45.44     10.61 o 
   4   4  13      377.88      353.51     17.44 o 
   5   4  13      135.93      126.70     16.54 o 
   6   4  13      280.61      287.58     22.18 o 
   7   4  13        5.05        1.50     17.04 o 
   8   4  13       85.44      105.21     21.41 o 
  -7   5  13        2.66        2.32     10.09 o 
  -6   5  13       88.53       73.76     11.32 o 
  -5   5  13        0.75        2.68      9.54 o 
  -4   5  13      387.28      409.15     20.00 o 
  -3   5  13       80.23       96.98     11.73 o 
  -2   5  13      726.62      745.68     28.86 o 
  -1   5  13      230.63      222.55     15.45 o 
   0   5  13        1.24        8.41     11.04 o 
   1   5  13      489.39      505.63     24.50 o 
   2   5  13        9.06       10.13     12.32 o 
   3   5  13      514.43      492.50     27.09 o 
   4   5  13       89.10      101.44     16.72 o 
   5   5  13      504.90      500.31     30.09 o 
   6   5  13       82.05       89.30     19.72 o 
 -12   0  14       53.28       47.22     18.04 o 
 -10   0  14      563.42      597.61     30.86 o 
  -8   0  14      572.97      564.21     20.54 o 
  -6   0  14     1203.75     1217.86     26.89 o 
  -4   0  14     4669.36     4627.68     86.83 o 
  -2   0  14     1833.11     1775.28     35.82 o 
   0   0  14      165.48      167.29      8.47 o 
   2   0  14     2465.43     2375.47     46.15 o 
   4   0  14      276.94      284.89     15.29 o 
   6   0  14     1553.47     1619.56     45.01 o 
   8   0  14     1066.98     1107.29     53.04 o 
 -12   1  14       74.64       74.94     13.64 o 
 -11   1  14       12.14        8.86     10.89 o 
 -10   1  14      197.03      201.04     10.36 o 
  -9   1  14       78.60       96.85      8.38 o 
  -8   1  14      219.89      205.20      9.53 o 
  -7   1  14      658.82      637.47     14.00 o 
  -6   1  14      284.58      295.32      9.55 o 
  -5   1  14      714.68      740.47     14.86 o 
  -4   1  14       14.33       13.85      5.33 o 
  -3   1  14      525.08      499.83     10.73 o 
  -2   1  14        5.92        2.52      4.29 o 
  -1   1  14       18.10       16.39      4.79 o 
   0   1  14      392.08      385.12      9.70 o 
   1   1  14      379.31      388.81     14.78 o 
   2   1  14        6.00       25.81      7.79 o 
   3   1  14      717.03      695.21     15.08 o 
   4   1  14        0.18        5.03      7.05 o 
   5   1  14     1420.86     1456.39     27.85 o 
   6   1  14      184.36      210.71     12.46 o 
   7   1  14     1049.27     1079.75     32.88 o 
   8   1  14       42.93       42.96     14.48 o 
 -12   2  14       45.07       30.59     16.72 o 
 -11   2  14        8.86        5.18     14.41 o 
 -10   2  14       11.96       17.04     12.82 o 
  -9   2  14      897.85      915.73     28.76 o 
  -8   2  14       39.77       47.54      7.48 o 
  -7   2  14      130.32      122.95      8.20 o 
  -6   2  14      992.36      986.96     18.21 o 
  -5   2  14      191.77      200.00      7.91 o 
  -4   2  14     1451.06     1416.97     23.17 o 
  -3   2  14       74.81       83.92      7.71 o 
  -2   2  14      159.37      166.44      8.30 o 
  -1   2  14        9.85        6.40      6.22 o 
   0   2  14       71.54       81.92      7.30 o 
   1   2  14        4.27        1.94      6.30 o 
   2   2  14      799.50      773.73     25.43 o 
   3   2  14       12.37       18.92      8.04 o 
   4   2  14      537.51      528.66     17.79 o 
   5   2  14      368.42      362.23     23.81 o 
   6   2  14      749.36      737.09     34.99 o 
   7   2  14      241.53      241.68     22.04 o 
   8   2  14      238.82      263.77     24.40 o 
   9   2  14       29.52       28.99     18.45 o 
 -10   3  14      802.80      839.52     34.81 o 
  -9   3  14      226.24      201.55     16.81 o 
  -8   3  14      136.37      140.16     14.54 o 
  -7   3  14       16.20       11.32     10.36 o 
  -6   3  14        6.12        8.04      9.82 o 
  -5   3  14       33.14       34.67      9.31 o 
  -4   3  14        0.18        0.91      8.06 o 
  -3   3  14       11.65       12.22      7.38 o 
  -2   3  14        0.03        2.37      7.25 o 
  -1   3  14      123.83      159.69     10.22 o 
   0   3  14      771.85      766.86     20.66 o 
   1   3  14      505.21      562.02     17.48 o 
   2   3  14       84.11       91.69      9.56 o 
   3   3  14      296.93      262.45     18.68 o 
   4   3  14        4.90       -1.45     12.32 o 
   5   3  14       73.69       80.08     15.72 o 
   6   3  14        9.81       17.54     15.63 o 
   7   3  14       42.73       60.03     18.59 o 
   8   3  14        2.18       -7.18     18.59 o 
   9   3  14      374.09      402.56     31.18 o 
  -8   4  14      239.99      224.78     16.81 o 
  -7   4  14       46.24       37.63     11.54 o 
  -6   4  14       14.36       17.04     10.63 o 
  -5   4  14        3.68        8.59     10.32 o 
  -4   4  14       90.39       71.49     11.63 o 
  -3   4  14      289.36      276.58     18.22 o 
  -2   4  14       30.94       48.35     11.59 o 
  -1   4  14      901.89      899.51     34.54 o 
   0   4  14       95.61       74.17     12.45 o 
   1   4  14       12.89       15.09     11.50 o 
   2   4  14       99.69       80.48     14.18 o 
   3   4  14       52.12       57.53     14.77 o 
   4   4  14      156.65      160.51     18.54 o 
   5   4  14       55.67       59.35     16.50 o 
   6   4  14       17.77       23.31     16.81 o 
   7   4  14       29.68       49.67     19.04 o 
  -5   5  14        0.65       -2.91     10.91 o 
  -4   5  14       66.23       58.85     11.91 o 
  -3   5  14       85.54       70.30     12.36 o 
  -2   5  14       31.13       35.49     12.22 o 
  -1   5  14      140.61      151.93     14.95 o 
   0   5  14        8.18       49.17     13.45 o 
   1   5  14      865.10      868.65     35.81 o 
   2   5  14      376.34      345.07     23.63 o 
   3   5  14        4.77       13.04     14.68 o 
 -11   0  15      786.44      814.98     38.54 o 
  -9   0  15     1406.94     1400.37     51.94 o 
  -7   0  15      483.65      482.97     22.70 o 
  -5   0  15     1578.18     1541.01     33.02 o 
  -3   0  15       84.22       79.30      8.70 o 
  -1   0  15     1837.10     1857.37     37.78 o 
   1   0  15     3139.87     3004.38     57.07 o 
   3   0  15     1498.12     1466.37     39.69 o 
   5   0  15      228.98      244.87     16.84 o 
 -11   1  15        4.41        3.97     12.07 o 
 -10   1  15       26.49       28.83     11.50 o 
  -9   1  15      170.75      139.13     12.33 o 
  -8   1  15       12.05        9.06      7.86 o 
  -7   1  15       12.49        9.22      7.02 o 
  -6   1  15      729.90      721.62     17.03 o 
  -5   1  15        7.40       12.32      6.60 o 
  -4   1  15     1913.30     1959.21     30.55 o 
  -3   1  15        0.26        0.14      5.65 o 
  -2   1  15       97.76      107.52      6.98 o 
  -1   1  15        1.28        2.51      5.61 o 
   0   1  15      233.70      213.89     12.02 o 
   1   1  15        7.81        9.71      6.10 o 
   2   1  15      796.27      807.99     16.68 o 
   3   1  15       41.91       43.18      7.96 o 
   4   1  15       51.50       41.40      9.31 o 
   5   1  15      174.01      175.62     12.82 o 
   6   1  15      500.71      503.63     23.31 o 
   7   1  15       17.91       25.18     13.91 o 
   8   1  15      734.73      785.40     41.67 o 
 -10   2  15       36.82       35.77     14.59 o 
  -9   2  15      173.45      202.51     18.59 o 
  -8   2  15      125.86      118.93     15.09 o 
  -7   2  15       73.45       86.05     12.08 o 
  -6   2  15      651.80      638.83     16.19 o 
  -5   2  15      308.81      329.35     11.71 o 
  -4   2  15       88.94       80.45      7.44 o 
  -3   2  15       61.86       66.93      8.67 o 
  -2   2  15      200.51      216.49      9.76 o 
  -1   2  15      443.40      442.67     15.85 o 
   0   2  15      417.47      407.09     15.35 o 
   1   2  15     1140.36     1139.29     32.38 o 
   2   2  15       68.16       82.37     11.52 o 
   3   2  15      123.81      127.22     12.99 o 
   4   2  15       20.87       22.72     13.82 o 
   5   2  15      216.08      195.05     20.00 o 
   6   2  15       57.79       77.80     17.72 o 
   7   2  15      359.70      411.42     30.22 o 
   8   2  15      695.95      753.81     40.67 o 
  -9   3  15      180.84      171.56     17.54 o 
  -8   3  15      152.64      165.38     16.63 o 
  -7   3  15      146.28      139.02     14.95 o 
  -6   3  15      173.42      171.92     15.18 o 
  -5   3  15        1.03       11.45     11.00 o 
  -4   3  15      350.53      309.80     19.50 o 
  -3   3  15      132.79      153.70     14.36 o 
  -2   3  15        6.36       25.36     11.54 o 
  -1   3  15      410.84      416.69     22.31 o 
   0   3  15       21.10       34.13     12.45 o 
   1   3  15       18.00       25.36     12.72 o 
   2   3  15       77.42       96.75     15.45 o 
   3   3  15       10.18        7.68     12.95 o 
   4   3  15      187.32      156.15     18.09 o 
   5   3  15        0.00        4.36     15.09 o 
   6   3  15       12.67       13.63     16.68 o 
   7   3  15       46.15       44.72     19.36 o 
  -6   4  15        5.83        6.59     12.22 o 
  -5   4  15        4.88        6.95     11.86 o 
  -4   4  15       21.38       10.32     11.86 o 
  -3   4  15      531.02      565.21     26.72 o 
  -2   4  15       44.92       47.58     13.13 o 
  -1   4  15       65.56       65.81     13.18 o 
   0   4  15        6.36        7.23     12.27 o 
   1   4  15      219.54      215.00     18.09 o 
   2   4  15      659.37      612.84     30.77 o 
   3   4  15       60.76       42.81     16.22 o 
   4   4  15       42.27       73.71     17.09 o 
   5   4  15        0.50        1.18     16.59 o 
 -10   0  16       44.81       53.04     18.81 o 
  -8   0  16        8.75       11.09     15.04 o 
  -6   0  16     3745.39     3745.47    116.39 o 
  -4   0  16     1880.84     1851.96     62.90 o 
  -2   0  16       56.96       56.71      9.34 o 
   0   0  16       12.74       15.72     10.07 o 
   2   0  16       66.59       77.04     13.14 o 
   4   0  16       57.15       57.41     13.57 o 
 -10   1  16       84.90       99.91     13.53 o 
  -9   1  16        4.64        6.25     10.90 o 
  -8   1  16       13.73        6.04     10.27 o 
  -7   1  16      230.76      204.24     27.09 o 
  -6   1  16        3.17        3.44      7.60 o 
  -5   1  16       10.87       11.85      7.40 o 
  -4   1  16        7.37       12.99      7.38 o 
  -3   1  16      225.61      210.48      9.81 o 
  -2   1  16      195.90      216.42     10.04 o 
  -1   1  16      907.50      900.47     19.85 o 
   0   1  16       10.17        8.81      8.54 o 
   1   1  16      349.62      369.96     14.91 o 
   2   1  16      191.35      203.95     12.85 o 
   3   1  16      508.94      507.42     22.69 o 
   4   1  16        0.50        1.68     13.63 o 
   5   1  16        1.98        2.50     16.45 o 
   6   1  16       71.56       77.26     20.04 o 
   7   1  16       89.80       89.48     21.86 o 
  -9   2  16        2.02       -3.68     14.22 o 
  -8   2  16       73.17       73.12     16.32 o 
  -7   2  16        2.78       -0.05     13.72 o 
  -6   2  16      524.93      502.18     26.90 o 
  -5   2  16      329.26      355.52     22.45 o 
  -4   2  16      455.84      494.98     17.09 o 
  -3   2  16       17.87       18.62     10.35 o 
  -2   2  16      218.57      248.01     15.28 o 
  -1   2  16      652.04      632.74     23.82 o 
   0   2  16       31.45       35.63     13.36 o 
   1   2  16      412.48      474.18     26.49 o 
   2   2  16      281.36      221.14     19.63 o 
   3   2  16      146.03      164.97     18.27 o 
   4   2  16       58.25       59.99     16.54 o 
   5   2  16      127.18      133.07     20.13 o 
   6   2  16      117.63      133.02     21.36 o 
   7   2  16        5.02       -1.32     19.72 o 
  -7   3  16        5.95        6.00     13.36 o 
  -6   3  16       14.45       16.86     13.18 o 
  -5   3  16        0.77        2.68     12.32 o 
  -4   3  16        0.40       -0.86     12.32 o 
  -3   3  16      154.39      147.61     15.68 o 
  -2   3  16      137.54      138.20     15.09 o 
  -1   3  16      146.34      146.61     15.82 o 
   0   3  16       24.42       55.26     14.54 o 
   1   3  16      618.59      648.33     31.81 o 
   2   3  16      485.99      488.41     28.86 o 
   3   3  16      156.68      178.56     19.36 o 
   4   3  16      186.66      218.05     21.45 o 
   5   3  16       41.86       33.49     17.63 o 
  -3   4  16       86.27       85.39     14.68 o 
  -2   4  16       66.91       56.90     14.27 o 
  -1   4  16       77.46       88.62     15.22 o 
   0   4  16      317.97      349.48     24.31 o 
   1   4  16       54.70       63.53     16.04 o 
   2   4  16      697.35      770.53     36.49 o 
  -7   0  17       18.48        1.91     16.54 o 
  -5   0  17        6.43        8.91     13.91 o 
  -3   0  17      714.00      701.09     34.27 o 
  -1   0  17     1321.55     1297.53     50.04 o 
   1   0  17      285.96      293.17     23.00 o 
   3   0  17      130.02      141.53     16.65 o 
  -8   1  17       96.90       95.27     13.81 o 
  -7   1  17      327.23      319.42     17.28 o 
  -6   1  17      154.11      149.13     13.83 o 
  -5   1  17        2.94       -3.42     10.18 o 
  -4   1  17      705.70      711.65     21.47 o 
  -3   1  17       51.06       39.46      9.85 o 
  -2   1  17       69.05       68.33     10.28 o 
  -1   1  17      216.69      221.16     12.79 o 
   0   1  17      233.26      233.35     13.23 o 
   1   1  17       28.77       48.67     12.90 o 
   2   1  17        7.03       -2.41     15.45 o 
   3   1  17        1.17       -2.68     14.41 o 
   4   1  17      141.73      134.97     20.54 o 
   5   1  17      221.93      213.55     24.22 o 
   6   1  17      550.31      560.71     36.90 o 
  -7   2  17       10.78       15.91     15.27 o 
  -6   2  17        2.45        2.54     13.86 o 
  -5   2  17       12.19       21.09     13.95 o 
  -4   2  17       21.79       20.22     13.82 o 
  -3   2  17       74.88       77.62     15.45 o 
  -2   2  17      408.33      396.20     24.90 o 
  -1   2  17      232.04      259.04     20.31 o 
   0   2  17       47.10       56.72     15.54 o 
   1   2  17      652.95      702.00     34.99 o 
   2   2  17      747.72      771.08     36.81 o 
   3   2  17      129.65      145.34     19.77 o 
   4   2  17      657.51      668.10     35.99 o 
   5   2  17       50.25       47.85     19.86 o 
  -4   3  17      456.09      443.64     25.77 o 
  -3   3  17       87.68       78.94     15.86 o 
  -2   3  17       57.90       73.12     15.32 o 
  -1   3  17      262.45      278.36     21.59 o 
   0   3  17      116.98      145.52     18.91 o 
   1   3  17       63.99       75.39     16.81 o 
   2   3  17       24.24       31.95     16.45 o 
  -6   0  18        1.86        2.18     18.00 o 
  -4   0  18      424.50      432.78     29.95 o 
  -2   0  18       29.09       16.41     17.41 o 
   0   0  18      267.91      260.54     23.81 o 
   2   0  18       36.30       31.68     19.54 o 
  -5   1  18       11.18       12.00     16.54 o 
  -4   1  18       87.39      102.39     18.54 o 
  -3   1  18       45.02       42.86     17.04 o 
  -2   1  18      174.17      180.10     20.41 o 
  -1   1  18      235.98      212.64     21.54 o 
   0   1  18       28.66       31.86     16.91 o 
   1   1  18      454.80      473.27     30.99 o 
   2   1  18      180.15      175.15     20.68 o 
   3   1  18        7.09        3.18     18.95 o 
  -4   2  18      229.41      271.27     22.22 o 
  -3   2  18      115.95       83.08     18.45 o 
  -2   2  18        3.72       -7.63     16.13 o 
  -1   2  18       80.12       79.12     17.54 o 
   0   2  18       11.41       15.09     17.36 o 
   1   2  18       99.35       98.62     19.95 o 
                                                 
